# Supplementary material for: Global Transcriptome and Co-Expression Network Analysis Reveal Contrasting Response of Japonica and Indica Rice Cultivar to γ Radiation
Source: Int J Mol Sci. 2019 Sep 5;20(18):4358. doi: 10.3390/ijms20184358 (PMC6769861; doi:10.3390/ijms20184358)
Supplement: Supplementary file 1 [file ijms-20-04358-s001.zip]

Archive with 18 entries (16 files):
- Supplement files/
- Supplement files/Figure S1-14+Table S1-18/
- Supplement files/Figure S1-14+Table S1-18/Figure S1.JPG
- Supplement files/Figure S1-14+Table S1-18/Figure S10.pdf
- Supplement files/Figure S1-14+Table S1-18/Figure S11.pdf
- Supplement files/Figure S1-14+Table S1-18/Figure S12.pdf
- Supplement files/Figure S1-14+Table S1-18/Figure S13.pdf
- Supplement files/Figure S1-14+Table S1-18/Figure S14.tif
- Supplement files/Figure S1-14+Table S1-18/Figure S2.JPG
- Supplement files/Figure S1-14+Table S1-18/Figure S3.JPG
- Supplement files/Figure S1-14+Table S1-18/Figure S4.tif
- Supplement files/Figure S1-14+Table S1-18/Figure S5.JPG
- Supplement files/Figure S1-14+Table S1-18/Figure S6.pdf
- Supplement files/Figure S1-14+Table S1-18/Figure S7.tif
- Supplement files/Figure S1-14+Table S1-18/Figure S8.tif
- Supplement files/Figure S1-14+Table S1-18/Figure S9.JPG
- Supplement files/Figure S1-14+Table S1-18/Figure Supplement Legends +Table Supplement Legends.pdf
- Supplement files/Figure S1-14+Table S1-18/Table S1-18.xlsx
