# Supplementary material for: Global Transcriptome and Co-Expression Network Analysis Reveal Contrasting Response of Japonica and Indica Rice Cultivar to γ Radiation
Source: Int J Mol Sci. 2019 Sep 5;20(18):4358. doi: 10.3390/ijms20184358 (PMC6769861; doi:10.3390/ijms20184358)
Supplement: Supplementary file 1 [file ijms-20-04358-s001.zip › Supplement files/Figure S1-14+Table S1-18/Table S1-18.xlsx]

## Sheet: Table S1
Table S1. Statistics of reads and bases in all samples in RNA sequence
Sample	Raw reads	Raw bases	Clean reads	Clean bases	Valid bases	Q30	GC
NG5R_1	47539646	7130946900	46119220	6912076594	0.9693	0.9299	0.485
NG5R_2	41381422	6207213300	38695222	5800464166	0.9344	0.9014	0.495
NG5R_3	54031728	8104759200	52522348	7871836113	0.9712	0.932	0.495
NG5S_1	47752684	7162902600	46543560	6978838329	0.9743	0.9418	0.48
NG5S_2	50179500	7526925000	48793892	7316191894	0.972	0.9379	0.485
NG5S_3	47475006	7121250900	46249584	6934836366	0.9738	0.9409	0.485
NG0R_1	53131446	7969716900	49745294	7456992135	0.9356	0.9025	0.495
NG0R_2	50825340	7623801000	47602766	7135775972	0.9359	0.9033	0.485
NG0R_3	44809972	6721495800	41710610	6252346335	0.9302	0.8981	0.485
NG0S_1	52291718	7843757700	48549430	7277379506	0.9277	0.8968	0.495
NG0S_2	41681918	6252287700	38649474	5793462288	0.9266	0.8936	0.495
NG0S_3	48284656	7242698400	45027570	6749610193	0.9319	0.8982	0.495
YG5S_1	51646568	7746985200	50145430	7515509028	0.9701	0.9305	0.495
YG5S_2	53091692	7963753800	52040520	7803395513	0.9798	0.9533	0.505
YG5R_3	53176116	7976417400	49818930	7467961088	0.9362	0.903	0.495
YG5R_1	56352648	8452897200	54979090	8241409887	0.9749	0.9383	0.495
YG5R_2	51026296	7653944400	49743704	7458675439	0.9744	0.9476	0.51
YG5S_3	52701100	7905165000	51435008	7708990207	0.9751	0.9355	0.49
YG0R_1	43141522	6471228300	40887324	6129430677	0.9471	0.9164	0.495
YG0R_2	49497102	7424565300	47301750	7091342738	0.9551	0.923	0.495
YG0R_3	47871400	7180710000	45872668	6877025479	0.9577	0.9257	0.495
YG0S_1	52220784	7833117600	48774400	7311249142	0.9333	0.901	0.485
YG0S_2	49205162	7380774300	47072842	7056943382	0.9561	0.9239	0.485
YG0S_3	52459530	7868929500	50324074	7544539566	0.9587	0.9264	0.495
Note: NG5R, the sample of treatment (50Gy) of root in NPB. NG5S, the sample of treatment of shoot in NPB. NG0R, the sample of control (0Gy) of root in NPB. NG0S, the sample of control of shoot in NPB. YG5R, the sample of treatment of root in YD6. YG5S, the sample of treatment of shoot in YD6. YG0R, the sample of control of root in YD6. YG0S, the sample of control of shoot in YD6. _1, _2, and _3 r…

## Sheet: Table S2
Table S2. Primers designed for qRT-PCR in this study
Primers ID		Sequence	Type	Notes
Primers used in qRT-PCR for validation of RNA-Seq analysis
Actin specific primers
Actin_F	LOC_Os10g36650.1_F	5'-ACGAGACGACATACAACT-3'	OsActin
Actin_R	LOC_Os10g36650.1_R	5'-ATCCACCACTGAGAACAA-3'
Primers selected for the twenty genes
1	LOC_Os02g12910.1_F	5'-TATAGCATTGTTGTGTTC-3'	DEG	receptor-like protein kinase 5 precursor, putative, expressed
	LOC_Os02g12910.1_R	5'-ATTGTTGTTCTGTATCATAA-3'
2	LOC_Os02g37320.1_F	5'-GAGAAGAAGGAAGAGAAGAA-3'	DEG	heavy metal associated domain containing protein, expressed
	LOC_Os02g37320.1_R	5'-ACATGATGTAGCCGTAAG-3'
3	LOC_Os03g22510.1_F	5'-GACCTCATCTCCCTCC-3'	DEG	OsSIN, dwarf
	LOC_Os03g22510.1_R	5'-CAAGGACCTTGAAGTG-3'
4	LOC_Os04g59260.1_F	5'-ATGGTCAAACTAAGCAATGTG-3'	DEG	peroxidase precursor, putative, expressed
	LOC_Os04g59260.1_R	5'-CTGTTGGTCCTGAAGCAG-3'
5	LOC_Os05g39580.1_F	5'-TGTGGTCGGTGGTG-3'	DEG	ABA receptor
	LOC_Os05g39580.1_R	5'-CGGATGAAGTGCTTGTA-3'
6	LOC_Os08g01710.1_F	5'-ATGTCCTTGATGAGATTG-3'	DEG	GLTP domain containing protein, putative, expressed
	LOC_Os08g01710.1_R	5'-CTTCCTCTGTCACTATTG-3'
7	LOC_Os10g09110.1_F	5'-AGTAAAGAAGATAGCAACGAAAT-3'	DEG	cytochrome P450, putative, expressed
	LOC_Os10g09110.1_R	5'-CTCTCCACCAGTGAACAA-3'
8	LOC_Os10g23050.1_F	5'-TACTCCTTCAGCCTCAAG-3'	DEG	helix-loop-helix DNA-binding protein, putative, expressed
	LOC_Os10g23050.1_R	5'-ATCCTCTCCAGAATCTCAT-3'
9	LOC_Os11g04020.1_F	5'-GATACAGCATATAGTGAGA-3'	DEG	major facilitator superfamily antiporter, putative, expressed
	LOC_Os11g04020.1_R	5'-AATACGAGATGAATTGATG-3'
10	LOC_Os11g10510.1_F	5'-ACCAAGGATGATGTGTTC-3'	DEG	dehydrogenase, putative, expressed
	LOC_Os11g10510.1_R	5'-GCTTGTAGTTACCGAAGA-3'
11	LOC_Os02g53750.1_F	5'-CATCCGCATCTGGTGAAG-3'	DEG	tyrosine protein kinase domain containing protein, putative, expressed
	LOC_Os02g53750.1_R	5'-GGCCATGTACTCGTAGAC-3'
12	LOC_Os01g64020.1_F	5'-AGACCATGACAAGAGGAAG-3'	hubgene	transcription factor, putative, expressed
	LOC_Os01g64020.1_R	5'-CGCTAATCTCCGTTCTGT-3'
13	LOC_Os10g07040.1_F	5'-AAGACATACAGCAACAAC-3'	hubgene	chalcone synthase, putative, expressed
	LOC_Os10g07040.1_R	5'-AGCACGATTGACTCTATT-3'
14	LOC_Os02g40070.1_F	5'-GGCACAACAACAACAACA-3'	hubgene	AP2-like ethylene-responsive transcription factor PLETHORA 2, putative, expressed
	LOC_Os02g40070.1_R	5'-AATCCACTGCTATTCCTTCTTA-3'
15	LOC_Os02g25020.1_F	5'-GTCACGGCATCAATACAC-3'	hubgene	DNA binding protein, putative, expressed
	LOC_Os02g25020.1_R	5'-CTGCTGGAGATGGTGATG-3'
16	LOC_Os07g15460.1_F	5'-CGATATTCCAGAAGTTATAGGTA-3'	hubgene	metal transporter Nramp6, putative, expressed
	LOC_Os07g15460.1_R	5'-TAGAGCCAGCAATGAGAA-3'
17	LOC_Os01g72370.1_F	5'-AGGTCTTCACTTCATCAG-3'	hubgene	helix-loop-helix DNA-binding domain containing protein, expressed
	LOC_Os01g72370.1_R	5'-ATCGTTCCTTCACTTCTC-3'
18	LOC_Os09g23540.1_F	5'-CTCGCAATCACTCGCTTG-3'	hubgene	dehydrogenase, putative, expressed
	LOC_Os09g23540.1_R	5'-AGGTGAAGTGCTGCTGAG-3'
19	LOC_Os11g36200.1_F	5'-ATTGCGAGAAGGATAGTC-3'	hubgene	receptor-like protein kinase 2 precursor, putative, expressed
	LOC_Os11g36200.1_R	5'-AGAACAACAACAGTGAGA-3'
20	LOC_Os03g11490.1_F	5'-AAGTCCACAGTCTACATC-3'	hubgene	expressed protein
	LOC_Os03g11490.1_R	5'-GATACCTGAAGATACATTACAA-3'
21	LOC_Os01g27160.1_F	5'-CGTCCACTCCTGAAGAAT-3'	DEG	cullin, putative, expressed
	LOC_Os01g27160.1_R	5'-GTAATCTGTTGTTCCGTTGA-3'
22	LOC_Os01g72140.1_F	5'-AGTGGCTTACGAGTTCAT-3'	DEG	glutathione S-transferase, putative, expressed
	LOC_Os01g72140.1_R	5'-GGACCTTCTTGTGGATGG-3'
23	LOC_Os02g56130.1_F	5'-CTCTGAACAAGTTACAATC-3'	DEG	PCNA - Putative DNA replicative polymerase clamp, expressed
	LOC_Os02g56130.1_R	5'-CCTCATCTTCTTCAATCT-3'
24	LOC_Os03g13850.1_F	5'-ACAACTTATTGCTGCTTCC-3'	DEG	cell cycle checkpoint protein RAD17, putative, expressed
	LOC_Os03g13850.1_R	5'-TATGCCACCTTGATGATGA-3'
25	LOC_Os04g41110.1_F	5'-GGATGCTGATATAGATAGT-3'	DEG	Rad21 / Rec8 like protein, putative, expressed
	LOC_Os04g41110.1_R	5'-GAGTAGTTGATGGAAGTA-3'
26	LOC_Os05g50410.1_F	5'-GAGGTGATGATGGATAACG-3'	DEG	Rad21 / Rec8 like protein, putative, expressed
	LOC_Os05g50410.1_R	5'-TTGGTAATGAGGCTTGATG-3'
27	LOC_Os06g03720.1_F	5'-GAAGGCGTCCGTAATGTC-3'	DEG	ribonucleoside-diphosphate reductase small chain, putative, expressed
	LOC_Os06g03720.1_R	5'-TCAGAAGTCCTCGTCGAT-3'
28	LOC_Os06g14620.1_F	5'-GGCTGCAAGAAGATGTAC-3'	DEG	ribonucleoside-diphosphate reductase small chain, putative, expressed
	LOC_Os06g14620.1_R	5'-TCTCGAAGAAGTTGGTCT-3'
29	LOC_Os01g13260.1_F	5'-TTGGAGTTGCTTGTATGC-3'	DEG	cyclin-A1, putative, expressed
	LOC_Os01g13260.1_R	5'-ATCTCTGAAGTATGTGTTGTC-3'
30	LOC_Os01g16650.1_F	5'-AACATCTGCCTCGACATC-3'	DEG	ubiquitin-conjugating enzyme, putative, expressed
	LOC_Os01g16650.1_R	5'-CTGGATGGAGAGGAGGAT-3'
31	LOC_Os01g59120.1_F	5'-AGTGATTGAGGACATTGA-3'	DEG	cyclin, putative, expressed
	LOC_Os01g59120.1_R	5'-ACCTTGTAGAACTTGTAGAT-3'
32	LOC_Os01g74146.1_F	5'-GGACAGACAATAGTAACAG-3'	DEG	WD repeat-containing protein, putative, expressed
	LOC_Os01g74146.1_R	5'-CAATATCACGAACAGGAG-3'
33	LOC_Os02g10020.1_F	5'-CTGATTCCGAGGTGATAT-3'	DEG	Mad3/BUB1 homology region 1 domain containing protein, expressed
	LOC_Os02g10020.1_R	5'-CGCATAGGACAAGTAGTA-3'
34	LOC_Os02g47180.1_F	5'-CGACTGCTTAGAACTCTG-3'	DEG	WD repeat-containing protein, putative, expressed
	LOC_Os02g47180.1_R	5'-GGTCAGGATGTTGTTGTT-3'
35	LOC_Os02g55410.1_F	5'-TTAGGCTGTTCAATGTCTC-3'	DEG	MCM5 - Putative minichromosome maintenance MCM complex subunit 5, expressed
	LOC_Os02g55410.1_R	5'-GCAATATCTGGTGATAGGTT-3'
36	LOC_Os02g58220.1_F	5'-CTATTGATTACCTCGCTGAC-3'	DEG	RPA2A - Putative single-stranded DNA binding complex subunit 2, expressed
	LOC_Os02g58220.1_R	5'-CATTGAACGCTGACTTGT-3'
37	LOC_Os03g11540.1_F	5'-AATGCCTATATTAGCCTTATCA-3'	DEG	RPA1B - Putative single-stranded DNA binding complex subunit 1, expressed
	LOC_Os03g11540.1_R	5'-TCAGTCACCTTCTTGTTG-3'
38	LOC_Os03g41100.1_F	5'-TCTGAGTTGAAGGATTGC-3'	DEG	cyclin, putative, expressed
	LOC_Os03g41100.1_R	5'-GGATAGCCATTAGAGATGAC-3'
39	LOC_Os03g46640.1_F	5'-ATCTGTTCCCGCCTCATC-3'	DEG	deoxyuridine 5-triphosphate nucleotidohydrolase, putative, expressed
	LOC_Os03g46640.1_R	5'-AGGAGGTGAGTGGATTTGG-3'
40	LOC_Os04g40940.1_F	5'-GAACTTCAGCATCCAGACC-3'	DEG	mitotic spindle checkpoint protein MAD2, putative, expressed
	LOC_Os04g40940.1_R	5'-ATGATCTCCTTGTCGCTCTT-3'
41	LOC_Os04g47580.1_F	5'-TTGACGACGATGTGGAAT-3'	DEG	cyclin, putative, expressed
	LOC_Os04g47580.1_R	5'-CTCATCCTCATCAGTATCATTG-3'
42	LOC_Os04g51110.1_F	5'-TTCACGGCTCAGGTTATC-3'	DEG	WD repeat-containing protein, putative, expressed
	LOC_Os04g51110.1_R	5'-GCAAGATTACCACAAGACAA-3'
43	LOC_Os05g06840.1_F	5'-TCTATCCTACTCCTCATACG-3'	DEG	POLE2A - Putative DNA polymerase epsilon complex subunit, expressed
	LOC_Os05g06840.1_R	5'-AAGCAAGTTATTCCTGTGTA-3'
44	LOC_Os05g14590.1_F	5'-CTGGTAAGAAGAAGTTGGTTAT-3'	DEG	MCM6 - Putative minichromosome maintenance MCM complex subunit 6, expressed
	LOC_Os05g14590.1_R	5'-GCTGCCGTAGTCTCATAA-3'
45	LOC_Os05g39850.1_F	5'-TCACTTGCTCCATCTATA-3'	DEG	MCM3 - Putative minichromosome maintenance MCM complex subunit 3, expressed
	LOC_Os05g39850.1_R	5'-ATCTCCTACCATCATCAT-3'
46	LOC_Os05g41750.1_F	5'-ATATGTTATGGATGAGATAGATG-3'	DEG	RecF/RecN/SMC N terminal domain containing protein, expressed
	LOC_Os05g41750.1_R	5'-AGACTGATAATAATGAACTGAG-3'
47	LOC_Os07g12710.1_F	5'-ACAAGAAGACAACCCATT-3'	DEG	GIY-YIG catalytic domain containing protein, putative, expressed
	LOC_Os07g12710.1_R	5'-ACATTCAGCATCACTAACT-3'
48	LOC_Os07g22400.1_F	5'-GGAATATGCCTACAGTAT-3'	DEG	POLA3 - Putative DNA polymerase alpha complex subunit, expressed
	LOC_Os07g22400.1_R	5'-TCTCTTCTAATGGATGAC-3'
49	LOC_Os07g32480.1_F	5'-GAGCAATAAGGTCTATCAT-3'	DEG	mitotic checkpoint serine/threonine-protein kinase BUB1, putative, expressed
	LOC_Os07g32480.1_R	5'-CCAGGTCTTCTGTATTAC-3'
50	LOC_Os07g43540.1_F	5'-ACTAGACCTGCCAACTTACA-3'	DEG	ORC6 - Putative origin recognition complex subunit 6, expressed
	LOC_Os07g43540.1_R	5'-AGAGAACCGATGACTTCCA-3'

## Sheet: Table S3
Table S3. 561 common DEGs in response to irradiation
Gene	NG0R vs NG5R		NG0S vs NG5S		YG0R vs YG5R		YG0S vs YG5S		Note
	log2FoldChange	Up/Down	log2FoldChange	Up/Down	log2FoldChange	Up/Down	log2FoldChange	Up/Down
LOC_Os01g01170	-3.19686	Down	-4.00736	Down	-4.86743	Down	-3.92487	Down	expressed protein
LOC_Os01g01880	4.13259	Up	3.4103	Up	2.883	Up	5.12108	Up	expressed protein
LOC_Os01g03330	-1.39921	Down	-1.51673	Down	2.02991	Up	1.6254	Up	BBTI3 - Bowman-Birk type bran trypsin inhibitor precursor, expressed
LOC_Os01g03690	2.60868	Up	2.22317	Up	2.00182	Up	1.3309	Up	TKL_IRAK_DUF26-lg.1 - DUF26 kinases have homology to DUF26 containing loci, expressed
LOC_Os01g04170	-2.48647	Down	-2.31242	Down	-3.54613	Down	-2.04179	Down	expressed protein
LOC_Os01g05970	-1.3827	Down	-1.63087	Down	-1.20763	Down	-1.30191	Down	OsFBO1 - F-box and other domain containing protein, expressed
LOC_Os01g07260	-2.41874	Down	-1.84236	Down	-2.20563	Down	-1.97488	Down	expressed protein
LOC_Os01g07640	5.72007	Up	6.73352	Up	5.74951	Up	6.61033	Up	ankyrin, putative, expressed
LOC_Os01g07870	2.25725	Up	2.66597	Up	1.37901	Up	1.76743	Up	ABC transporter family protein, putative, expressed
LOC_Os01g08150	Inf	Down	-5.20638	Down	-9.36965	Down	-7.44696	Down	expressed protein
LOC_Os01g08820	-3.19335	Down	-4.2027	Down	-5.976	Down	-3.80805	Down	PHD-finger domain containing protein, putative, expressed
LOC_Os01g09030	-2.27623	Down	-2.08591	Down	1.90763	Up	1.05423	Up	2-aminoethanethiol dioxygenase, putative, expressed
LOC_Os01g09080	-1.35601	Down	-1.74079	Down	1.628	Up	1.29667	Up	WRKY107, expressed
LOC_Os01g09470	-4.53299	Down	-4.15171	Down	-3.95569	Down	-2.79708	Down	IQ calmodulin-binding motif family protein, expressed
LOC_Os01g09580	-3.74008	Down	-3.71473	Down	-4.37674	Down	-5.09642	Down	CAMK_CAMK_like_Aur_like.1 - CAMK includes calcium/calmodulin depedent protein kinases, expressed
LOC_Os01g09870	1.87813	Up	2.37261	Up	2.20495	Up	3.96594	Up	expressed protein
LOC_Os01g12460	-2.40747	Down	-1.80585	Down	-1.7576	Down	-2.19906	Down	expressed protein
LOC_Os01g12860	-2.00503	Down	-1.51312	Down	-3.08176	Down	-2.40462	Down	MYB family transcription factor, putative, expressed
LOC_Os01g13260	-3.88124	Down	-2.71515	Down	-2.17881	Down	-1.84975	Down	cyclin-A1, putative, expressed
LOC_Os01g15300	2.37673	Up	2.76673	Up	1.91129	Up	3.33247	Up	zinc finger helicase family protein, putative, expressed
LOC_Os01g15480	-1.29895	Down	-1.48348	Down	-2.7962	Down	-3.30243	Down	EMB3013, putative, expressed
LOC_Os01g16650	-7.21165	Down	-5.18918	Down	-7.36643	Down	-7.82945	Down	ubiquitin-conjugating enzyme, putative, expressed
LOC_Os01g19820	-2.35733	Down	-2.984	Down	3.63501	Up	2.4914	Up	universal stress protein domain containing protein, putative, expressed
LOC_Os01g19850	1.53217	Up	1.55799	Up	-1.20653	Down	-1.77093	Down	amino acid permease family protein, putative, expressed
LOC_Os01g20206	3.54135	Up	1.32928	Up	2.3557	Up	1.56937	Up	methyltransferase, putative, expressed
LOC_Os01g21250	1.80583	Up	1.24373	Up	2.61909	Up	2.10653	Up	late embryogenesis abundant protein, putative, expressed
LOC_Os01g21420	2.24471	Up	1.93409	Up	1.71332	Up	1.23794	Up	pre-mRNA-splicing factor SF2, putative, expressed
LOC_Os01g21590	-2.19402	Down	-3.31438	Down	2.43393	Up	3.07346	Up	homeodomain, putative, expressed
LOC_Os01g24940	5.7572	Up	6.44484	Up	3.65127	Up	4.27124	Up	poly synthetase 2-A, putative, expressed
LOC_Os01g25484	-1.07901	Down	-1.08	Down	1.45106	Up	1.24624	Up	ferredoxin--nitrite reductase, putative, expressed
LOC_Os01g25780	5.4181	Up	Inf	Up	Inf	Up	6.02418	Up	retrotransposon protein, putative, unclassified, expressed
LOC_Os01g27160	4.5362	Up	4.89542	Up	2.83846	Up	4.56453	Up	cullin, putative, expressed
LOC_Os01g29390	1.26377	Up	1.04714	Up	1.37624	Up	1.31177	Up	expressed protein
LOC_Os01g31800	-2.21169	Down	-2.44451	Down	-2.73208	Down	-2.04868	Down	Core histone H2A/H2B/H3/H4 domain containing protein, putative, expressed
LOC_Os01g33040	-5.25748	Down	-4.17155	Down	-7.72751	Down	-6.40904	Down	kinesin motor domain containing protein, expressed
LOC_Os01g36390	-2.64717	Down	-2.62841	Down	-3.5162	Down	-3.23523	Down	MCM4 - Putative minichromosome maintenance MCM complex subunit 4, expressed
LOC_Os01g39890	-1.24386	Down	-1.56285	Down	1.0163	Up	1.27462	Up	transposon protein, putative, unclassified, expressed
LOC_Os01g40980	2.06815	Up	3.12018	Up	1.08703	Up	1.62735	Up	helicase, putative, expressed
LOC_Os01g41430	3.47928	Up	2.71544	Up	3.53002	Up	3.2696	Up	UDP-glucoronosyl and UDP-glucosyl transferase, putative, expressed
LOC_Os01g42030	1.18074	Up	1.85365	Up	1.58514	Up	1.71647	Up	mitochondrial chaperone BCS1, putative, expressed
LOC_Os01g42070	-7.15933	Down	-3.95955	Down	-8.75912	Down	-5.70579	Down	kinesin motor domain containing protein, putative, expressed
LOC_Os01g46440	-2.16805	Down	-3.12135	Down	5.716	Up	2.71831	Up	VQ domain containing protein, putative, expressed
LOC_Os01g48360	1.52217	Up	1.02349	Up	1.76238	Up	2.41206	Up	expressed protein
LOC_Os01g48900	3.59021	Up	4.4177	Up	3.55169	Up	2.54244	Up	dynamin-related protein 1A, putative, expressed
LOC_Os01g49200	-3.37555	Down	-3.29062	Down	-6.18417	Down	-5.44084	Down	microtubule associated protein, putative, expressed
LOC_Os01g49720	4.12619	Up	3.09306	Up	1.97938	Up	1.89641	Up	glutathione S-transferase, putative, expressed
LOC_Os01g49920	1.19037	Up	1.10686	Up	2.13403	Up	1.67633	Up	protein kinase, putative, expressed
LOC_Os01g50100	2.46259	Up	2.0169	Up	1.18564	Up	1.06337	Up	ABC transporter, ATP-binding protein, putative, expressed
LOC_Os01g50370	2.31068	Up	1.77912	Up	1.77391	Up	2.75618	Up	STE_MEKK_ste11_MAP3K.4 - STE kinases include homologs to sterile 7, sterile 11 and sterile 20 from yeast, expressed
LOC_Os01g50410	2.02415	Up	1.4512	Up	1.6303	Up	2.64469	Up	STE_MEKK_ste11_MAP3K.6 - STE kinases include homologs to sterile 7, sterile 11 and sterile 20 from yeast, expressed
LOC_Os01g50420	1.8002	Up	1.47973	Up	1.3429	Up	2.30689	Up	STE_MEKK_ste11_MAP3K.7 - STE kinases include homologs to sterile 7, sterile 11 and sterile 20 from yeast, expressed
LOC_Os01g53350	4.8662	Up	3.84488	Up	1.1748	Up	2.14263	Up	anthocyanidin 5,3-O-glucosyltransferase, putative, expressed
LOC_Os01g53730	1.15433	Up	1.35352	Up	1.01686	Up	2.28759	Up	expressed protein
LOC_Os01g53750	-1.71135	Down	-1.83433	Down	-3.2188	Down	-1.59799	Down	glucan endo-1,3-beta-glucosidase precursor, putative, expressed
LOC_Os01g54420	-1.60591	Down	-1.99189	Down	-2.93841	Down	-3.6218	Down	dynamin family protein, putative, expressed
LOC_Os01g54630	-1.58717	Down	-1.77303	Down	-2.62334	Down	-1.05345	Down	leucine rich repeat family protein, putative, expressed
LOC_Os01g55220	-5.08478	Down	-4.19584	Down	-5.3546	Down	-5.78296	Down	expressed protein
LOC_Os01g55510	1.54182	Up	1.25421	Up	1.27937	Up	1.88841	Up	dynein light chain type 1 domain containing protein, expressed
LOC_Os01g56020	-1.33573	Down	-1.39471	Down	-4.6432	Down	-4.11345	Down	expressed protein
LOC_Os01g56810	1.4197	Up	-1.03847	Down	2.13253	Up	2.03815	Up	cytokinin dehydrogenase precursor, putative, expressed
LOC_Os01g57150	Inf	Down	-1.19755	Down	-3.40921	Down	-1.29009	Down	SR protein related family member, putative, expressed
LOC_Os01g57700	-2.87504	Down	-1.54817	Down	-1.61924	Down	-1.60908	Down	membrane protein, putative, expressed
LOC_Os01g59120	-4.71551	Down	-3.88712	Down	-7.48936	Down	-7.54893	Down	cyclin, putative, expressed
LOC_Os01g62584	2.00272	Up	1.83371	Up	2.13037	Up	3.40445	Up	peptidase aspartic family protein, putative, expressed
LOC_Os01g65830	-1.65848	Down	-2.83335	Down	2.35911	Up	2.81861	Up	acyl-desaturase, chloroplast precursor, putative, expressed
LOC_Os01g65890	4.11221	Up	4.97809	Up	3.39783	Up	4.55601	Up	DNA repair metallo-beta-lactamase, putative, expressed
LOC_Os01g66120	1.37154	Up	1.08375	Up	1.53095	Up	1.4772	Up	No apical meristem protein, putative, expressed
LOC_Os01g66700	1.78561	Up	1.5264	Up	1.20879	Up	-1.15385	Down	beta-hexosaminidase precursor, putative, expressed
LOC_Os01g67100	-1.40665	Down	-1.39267	Down	-2.02845	Down	-2.10487	Down	expressed protein
LOC_Os01g67110	Inf	Down	-6.79946	Down	-7.71201	Down	-6.94205	Down	expressed protein
LOC_Os01g70560	-5.01386	Down	-4.3826	Down	-6.2882	Down	-5.7193	Down	expressed protein
LOC_Os01g70850	5.20976	Up	5.09066	Up	3.41898	Up	4.20955	Up	esterase, putative, expressed
LOC_Os01g71256	1.76275	Up	3.96185	Up	2.2143	Up	4.45658	Up	expressed protein
LOC_Os01g71780	-1.707	Down	-3.51811	Down	-3.03124	Down	-4.84864	Down	WD domain, G-beta repeat domain containing protein, expressed
LOC_Os01g72140	6.00452	Up	5.84371	Up	4.46125	Up	6.6121	Up	glutathione S-transferase, putative, expressed
LOC_Os01g72150	3.55664	Up	3.32644	Up	2.19854	Up	3.06303	Up	glutathione S-transferase, putative, expressed
LOC_Os01g72170	4.86033	Up	5.21072	Up	2.82251	Up	4.24161	Up	glutathione S-transferase, putative, expressed
LOC_Os01g72210	1.64018	Up	1.95698	Up	1.38039	Up	1.56178	Up	early-responsive to dehydration protein-related, putative, expressed
LOC_Os01g74146	-3.52686	Down	-4.152	Down	-4.01027	Down	-3.68387	Down	WD repeat-containing protein, putative, expressed
LOC_Os02g01540	-2.90725	Down	-2.33996	Down	-3.1716	Down	-3.42609	Down	ribosomal protein, putative, expressed
LOC_Os02g02780	-1.78589	Down	-1.75842	Down	1.92965	Up	1.13569	Up	protein kinase family protein, putative, expressed
LOC_Os02g03030	-4.10744	Down	-3.86936	Down	-4.49304	Down	-3.17999	Down	ATXR, putative, expressed
LOC_Os02g03120	-2.16817	Down	-2.77084	Down	-1.26866	Down	-1.62548	Down	endoglucanase, putative, expressed
LOC_Os02g03400	3.3852	Up	1.28365	Up	3.42897	Up	1.25299	Up	microtubule associated protein, putative, expressed
LOC_Os02g05610	5.33709	Up	7.86843	Up	5.03989	Up	5.56855	Up	ZOS2-03 - C2H2 zinc finger protein, expressed
LOC_Os02g06340	-4.38049	Down	-5.61074	Down	-7.13286	Down	-6.35785	Down	EH domain-containing protein 1, putative, expressed
LOC_Os02g07180	-2.47098	Down	-1.86609	Down	-3.48003	Down	-3.75802	Down	expressed protein
LOC_Os02g07190	-1.22358	Down	-1.09054	Down	-1.48221	Down	-1.46423	Down	expressed protein
LOC_Os02g08310	-3.65233	Down	-3.48153	Down	-3.61446	Down	-4.13908	Down	tubby, putative, expressed
LOC_Os02g09460	1.33249	Up	1.18427	Up	1.23169	Up	1.13961	Up	GA16396-PA, putative, expressed
LOC_Os02g10020	-7.61905	Down	-5.31193	Down	-5.84644	Down	-7.52801	Down	Mad3/BUB1 homology region 1 domain containing protein, expressed
LOC_Os02g10490	-3.00797	Down	-2.85103	Down	-3.85476	Down	-3.31185	Down	expressed protein
LOC_Os02g12080	3.32583	Up	3.29131	Up	1.79863	Up	1.85334	Up	expressed protein
LOC_Os02g12910	1.34913	Up	1.76025	Up	2.10552	Up	3.15557	Up	receptor-like protein kinase 5 precursor, putative, expressed
LOC_Os02g15350	4.18831	Up	6.75308	Up	5.87639	Up	7.68206	Up	dof zinc finger domain containing protein, putative, expressed
LOC_Os02g15810	-5.88862	Down	-5.53532	Down	-7.87161	Down	-6.54627	Down	HMG1/2, putative, expressed
LOC_Os02g20500	5.77716	Up	2.8919	Up	4.79899	Up	5.95819	Up	expressed protein
LOC_Os02g26140	-5.09073	Down	-4.41077	Down	-6.11555	Down	-6.75916	Down	microtubule-binding protein TANGLED1, putative, expressed
LOC_Os02g28850	-2.58748	Down	-2.4931	Down	-3.55239	Down	-3.88189	Down	Kinesin motor domain domain containing protein, expressed
LOC_Os02g28980	1.32903	Up	1.40336	Up	1.77012	Up	1.27545	Up	peptidyl-prolyl isomerase, putative, expressed
LOC_Os02g33070	-2.23484	Down	-1.779	Down	2.24267	Up	2.45269	Up	expressed protein
LOC_Os02g35230	-5.27711	Down	-1.03293	Down	-5.14145	Down	-2.13325	Down	expressed protein
LOC_Os02g35910	1.02058	Up	1.44572	Up	1.01429	Up	1.10565	Up	protein phosphotase protein, putative, expressed
LOC_Os02g36190	-1.01708	Down	-1.65437	Down	-2.00761	Down	-1.00361	Down	cytochrome P450, putative, expressed
LOC_Os02g37300	2.01581	Up	2.23201	Up	1.22362	Up	2.89832	Up	heavy metal associated domain containing protein, expressed
LOC_Os02g37320	2.25884	Up	1.21808	Up	1.05365	Up	1.7831	Up	heavy metal associated domain containing protein, expressed
LOC_Os02g37850	-2.60192	Down	-4.53877	Down	-3.86238	Down	-5.84147	Down	expressed protein
LOC_Os02g38000	6.19114	Up	4.8353	Up	3.64771	Up	6.29917	Up	retrotransposon protein, putative, unclassified, expressed
LOC_Os02g38130	2.39003	Up	4.10081	Up	2.48212	Up	3.98673	Up	no apical meristem protein, putative, expressed
LOC_Os02g38230	-3.0217	Down	-1.81123	Down	1.31581	Up	2.42338	Up	high affinity nitrate transporter, putative, expressed
LOC_Os02g38410	-1.20663	Down	-1.18538	Down	-1.25213	Down	-1.14363	Down	ubiquitin family protein, putative, expressed
LOC_Os02g39330	-1.89061	Down	-3.43213	Down	1.40423	Up	1.18741	Up	CHIT1 - Chitinase family protein precursor, expressed
LOC_Os02g39620	-5.51375	Down	-3.18304	Down	-1.47298	Down	1.96384	Up	ATOZI1, putative, expressed
LOC_Os02g39930	4.14581	Up	2.25817	Up	3.30503	Up	2.14793	Up	OsTIL-1 Temperature-induced lipocalin-1, expressed
LOC_Os02g41670	1.57403	Up	1.47718	Up	1.73474	Up	2.60228	Up	phenylalanine ammonia-lyase, putative, expressed
LOC_Os02g41904	-3.41855	Down	-2.41598	Down	-2.94486	Down	-1.97894	Down	DEF7 - Defensin and Defensin-like DEFL family, expressed
LOC_Os02g42560	-2.19924	Down	-4.11304	Down	-3.61776	Down	-3.10631	Down	expressed protein
LOC_Os02g43790	1.57367	Up	1.2549	Up	1.91428	Up	2.11406	Up	ethylene-responsive transcription factor, putative, expressed
LOC_Os02g44230	1.38892	Up	1.80121	Up	2.48497	Up	1.36224	Up	CPuORF22 - conserved peptide uORF-containing transcript, expressed
LOC_Os02g45940	-3.44943	Down	-2.94917	Down	-3.87082	Down	-3.09317	Down	Core histone H2A/H2B/H3/H4 domain containing protein, putative, expressed
LOC_Os02g47130	-3.04207	Down	-2.71162	Down	-4.36369	Down	-4.22889	Down	expressed protein
LOC_Os02g47150	-1.4652	Down	-1.50034	Down	-3.43789	Down	-3.62605	Down	DNA topoisomerase 2, putative, expressed
LOC_Os02g47180	-3.72804	Down	-3.23095	Down	-4.70296	Down	-3.94851	Down	WD repeat-containing protein, putative, expressed
LOC_Os02g47840	1.87572	Up	2.22024	Up	2.6792	Up	2.98593	Up	universal stress protein domain containing protein, putative, expressed
LOC_Os02g49140	-1.66119	Down	-1.36419	Down	-1.56617	Down	-1.04001	Down	glycosyltransferase, putative, expressed
LOC_Os02g50630	-2.07033	Down	-1.27214	Down	-4.41089	Down	-2.51313	Down	E2F family transcription factor protein, putative, expressed
LOC_Os02g50910	-2.20628	Down	-2.31048	Down	-3.25917	Down	-3.57855	Down	expressed protein
LOC_Os02g51000	2.63921	Up	1.55128	Up	2.11597	Up	1.98753	Up	CS domain containing protein, putative, expressed
LOC_Os02g52460	-1.16961	Down	-1.35516	Down	-1.43228	Down	-1.65903	Down	zinc knuckle domain containing protein, expressed
LOC_Os02g53130	1.9844	Up	-1.46351	Down	3.34994	Up	2.0313	Up	nitrate reductase, putative, expressed
LOC_Os02g53340	1.76391	Up	1.5768	Up	1.82296	Up	1.24093	Up	cyclic nucleotide-gated ion channel, putative, expressed
LOC_Os02g53750	1.32724	Up	1.38767	Up	1.25787	Up	1.98894	Up	tyrosine protein kinase domain containing protein, putative, expressed
LOC_Os02g55410	-2.42817	Down	-2.6035	Down	-3.53652	Down	-3.2292	Down	MCM5 - Putative minichromosome maintenance MCM complex subunit 5, expressed
LOC_Os02g55890	-4.31148	Down	-4.99687	Down	1.95312	Up	2.86277	Up	inorganic H+ pyrophosphatase, putative, expressed
LOC_Os02g56130	2.37933	Up	2.17078	Up	1.56526	Up	1.68204	Up	PCNA - Putative DNA replicative polymerase clamp, expressed
LOC_Os02g56540	-5.95182	Down	-3.98638	Down	-7.65426	Down	-8.04642	Down	kinesin motor domain containing protein, putative, expressed
LOC_Os02g57090	-3.01576	Down	-2.01825	Down	-3.28046	Down	-1.84727	Down	anthranilate phosphoribosyltransferase, putative, expressed
LOC_Os02g57350	2.80754	Up	5.14483	Up	3.0832	Up	5.37931	Up	expressed protein
LOC_Os02g57360	3.76234	Up	2.79474	Up	Inf	Up	3.27931	Up	heavy metal-associated domain containing protein, expressed
LOC_Os02g58220	-2.62197	Down	-1.58424	Down	-5.23033	Down	-2.4123	Down	RPA2A - Putative single-stranded DNA binding complex subunit 2, expressed
LOC_Os02g58470	-1.43966	Down	-1.88711	Down	-3.68077	Down	-3.4139	Down	expressed protein
LOC_Os03g01008	-3.26047	Down	-3.15903	Down	-3.77845	Down	-4.24169	Down	expressed protein
LOC_Os03g01530	-1.43879	Down	-1.29328	Down	-2.77927	Down	-1.14992	Down	tubulin/FtsZ domain containing protein, putative, expressed
LOC_Os03g01590	-2.08341	Down	-2.23482	Down	-4.65831	Down	-4.68617	Down	PAIR1, putative, expressed
LOC_Os03g01740	1.31839	Up	1.80925	Up	1.69618	Up	3.1665	Up	expressed protein
LOC_Os03g02290	-4.62621	Down	-3.10917	Down	-5.90962	Down	-4.93532	Down	kinesin motor domain containing protein, putative, expressed
LOC_Os03g02780	-1.52926	Down	-3.0179	Down	-3.6027	Down	-2.99811	Down	Core histone H2A/H2B/H3/H4 domain containing protein, putative, expressed
LOC_Os03g03630	-5.03495	Down	-4.41147	Down	-6.37378	Down	-5.42866	Down	expressed protein
LOC_Os03g04040	2.87084	Up	2.54001	Up	3.39751	Up	2.86132	Up	expressed protein
LOC_Os03g04550	-2.00413	Down	-2.7082	Down	-4.89296	Down	-5.26785	Down	expressed protein
LOC_Os03g04740	5.38646	Up	5.68316	Up	2.18302	Up	3.42798	Up	expressed protein
LOC_Os03g05390	1.22161	Up	1.67554	Up	1.38958	Up	1.19078	Up	Citrate transporter protein, putative, expressed
LOC_Os03g05820	3.14885	Up	4.49462	Up	2.2713	Up	3.73119	Up	kinesin motor domain containing protein, expressed
LOC_Os03g06920	4.5697	Up	4.64268	Up	4.32076	Up	6.79552	Up	DRD1, putative, expressed
LOC_Os03g07000	2.88426	Up	4.84487	Up	3.50174	Up	4.11394	Up	oxidoreductase, putative, expressed
LOC_Os03g07260	-3.41275	Down	-3.75729	Down	Inf	Down	-5.00529	Down	tetratricopeptide repeat domain containing protein, expressed
LOC_Os03g07810	-4.47164	Down	-3.61832	Down	-9.61404	Down	-4.11756	Down	expressed protein
LOC_Os03g08330	1.53582	Up	1.37978	Up	1.22734	Up	2.45879	Up	ZIM domain containing protein, putative, expressed
LOC_Os03g08620	-6.04893	Down	-4.71786	Down	-8.16095	Down	-6.4547	Down	B3 DNA binding domain containing protein, expressed
LOC_Os03g10390	1.41412	Up	1.60317	Up	2.24535	Up	2.11721	Up	expressed protein
LOC_Os03g10640	1.29119	Up	1.63587	Up	1.22626	Up	1.23407	Up	calcium-transporting ATPase, plasma membrane-type, putative, expressed
LOC_Os03g11400	-3.89557	Down	-3.8312	Down	-6.33625	Down	-8.71736	Down	targeting protein-related, putative, expressed
LOC_Os03g11540	-2.37917	Down	-2.00898	Down	-4.1881	Down	-3.06288	Down	RPA1B - Putative single-stranded DNA binding complex subunit 1, expressed
LOC_Os03g11770	-2.70418	Down	-3.23388	Down	-3.05112	Down	-1.14009	Down	expressed protein
LOC_Os03g12140	-2.98579	Down	-3.52239	Down	-3.52923	Down	-2.93787	Down	glucan endo-1,3-beta-glucosidase precursor, putative, expressed
LOC_Os03g13140	-3.54873	Down	-4.37331	Down	3.60557	Up	3.30864	Up	non-symbiotic hemoglobin 2, putative, expressed
LOC_Os03g13850	1.89166	Up	2.62257	Up	1.56698	Up	2.67167	Up	cell cycle checkpoint protein RAD17, putative, expressed
LOC_Os03g14440	6.82407	Up	9.02459	Up	Inf	Up	10.1875	Up	expressed protein
LOC_Os03g15320	-1.50054	Down	-1.4735	Down	-2.65781	Down	-1.8057	Down	glyoxal oxidase-related, putative, expressed
LOC_Os03g16960	-3.6501	Down	-2.20641	Down	2.28962	Up	1.11906	Up	cysteine-rich repeat secretory protein 55 precursor, putative, expressed
LOC_Os03g17100	-3.09903	Down	-3.1448	Down	-4.31274	Down	-3.01155	Down	Core histone H2A/H2B/H3/H4 domain containing protein, putative, expressed
LOC_Os03g17164	-1.72247	Down	-1.69891	Down	-2.78256	Down	-3.86687	Down	kinesin-related protein, putative, expressed
LOC_Os03g17670	2.15501	Up	1.31729	Up	1.68295	Up	2.25608	Up	expressed protein
LOC_Os03g17960	-5.08439	Down	-3.84127	Down	-6.05905	Down	-5.92209	Down	expressed protein
LOC_Os03g18220	-1.97379	Down	-2.47197	Down	1.58078	Up	1.59378	Up	pyruvate decarboxylase isozyme 2, putative, expressed
LOC_Os03g18350	-1.56179	Down	-1.35705	Down	-2.01413	Down	-2.01834	Down	importin subunit beta, putative, expressed
LOC_Os03g18630	-3.74542	Down	-3.83439	Down	-9.57745	Down	-6.86667	Down	receptor-like kinase RHG1, putative, expressed
LOC_Os03g19080	-3.30338	Down	-1.85244	Down	-4.81786	Down	-3.33065	Down	expressed protein
LOC_Os03g19190	1.98011	Up	2.69434	Up	1.65539	Up	1.72126	Up	TOPBP1C - Similar to DNA replication protein TOPBP1 from, expressed
LOC_Os03g19270	-3.98734	Down	-3.48189	Down	4.12855	Up	2.66982	Up	universal stress protein domain containing protein, putative, expressed
LOC_Os03g20580	-1.47378	Down	-2.4373	Down	-2.17667	Down	-3.72421	Down	expressed protein
LOC_Os03g21030	1.24601	Up	1.17799	Up	1.173	Up	1.65689	Up	no apical meristem protein, putative, expressed
LOC_Os03g22040	-3.36423	Down	-2.0673	Down	-4.96365	Down	-2.33051	Down	expressed protein
LOC_Os03g22510	1.78488	Up	1.38959	Up	2.79607	Up	1.4423	Up	expressed protein
LOC_Os03g26620	3.30027	Up	4.48835	Up	5.326	Up	Inf	Up	3-ketoacyl-CoA synthase, putative, expressed
LOC_Os03g28300	1.49717	Up	1.83728	Up	-1.12291	Down	-1.22447	Down	protein kinase domain containing protein, expressed
LOC_Os03g28940	1.47712	Up	1.36603	Up	1.84324	Up	1.48071	Up	ZIM domain containing protein, putative, expressed
LOC_Os03g29240	1.63941	Up	2.03707	Up	1.79967	Up	2.01092	Up	PDI, putative, expressed
LOC_Os03g32470	2.19897	Up	1.43062	Up	-1.65597	Down	-1.28648	Down	leucoanthocyanidin dioxygenase, putative, expressed
LOC_Os03g33100	Inf	Up	Inf	Up	Inf	Up	4.32543	Up	retrotransposon protein, putative, unclassified, expressed
LOC_Os03g33240	5.14302	Up	6.76339	Up	Inf	Up	Inf	Up	retrotransposon protein, putative, unclassified, expressed
LOC_Os03g38010	-1.24152	Down	-1.04594	Down	-1.46991	Down	-1.70877	Down	nuf2 family protein, expressed
LOC_Os03g38740	1.84166	Up	2.23163	Up	1.41526	Up	1.61112	Up	Dicer, putative, expressed
LOC_Os03g39020	-6.12071	Down	-4.29381	Down	-7.38706	Down	-6.31286	Down	Kinesin motor domain domain containing protein, expressed
LOC_Os03g41100	-1.6602	Down	-2.0497	Down	-3.45389	Down	-3.07158	Down	cyclin, putative, expressed
LOC_Os03g42350	2.35908	Up	1.52311	Up	2.65711	Up	2.04943	Up	ankyrin, putative, expressed
LOC_Os03g44636	2.65992	Up	2.6502	Up	3.55394	Up	Inf	Up	zinc finger, C3HC4 type domain containing protein, expressed
LOC_Os03g44890	-3.00185	Down	-3.34567	Down	-4.65531	Down	-2.09223	Down	anthranilate phosphoribosyltransferase, putative, expressed
LOC_Os03g45250	-2.72141	Down	-2.72283	Down	3.23411	Up	4.09858	Up	2-aminoethanethiol dioxygenase, putative, expressed
LOC_Os03g45760	-2.84814	Down	-2.05902	Down	-4.3411	Down	-3.67457	Down	expressed protein
LOC_Os03g46640	-1.39902	Down	-1.95736	Down	-1.64625	Down	-1.20485	Down	deoxyuridine 5-triphosphate nucleotidohydrolase, putative, expressed
LOC_Os03g46920	-7.31192	Down	-4.73354	Down	-9.08405	Down	-6.89636	Down	expressed protein
LOC_Os03g47640	4.71396	Up	Inf	Up	Inf	Up	3.6607	Up	expressed protein
LOC_Os03g49200	-2.07746	Down	-2.50811	Down	-3.43935	Down	-2.67962	Down	WD domain, G-beta repeat domain containing protein, expressed
LOC_Os03g50420	-5.10129	Down	-5.16295	Down	-6.67155	Down	-7.37882	Down	expressed protein
LOC_Os03g51760	-4.2088	Down	-3.92757	Down	-6.20801	Down	-4.33925	Down	OsFBX109 - F-box domain containing protein, expressed
LOC_Os03g51870	-1.15846	Down	-1.35267	Down	-2.18487	Down	-2.49016	Down	FHA domain containing protein, putative, expressed
LOC_Os03g52650	-7.66826	Down	-5.84311	Down	Inf	Down	-8.19807	Down	syntaxin-related protein, putative, expressed
LOC_Os03g52670	1.0465	Up	1.42009	Up	1.33586	Up	2.06189	Up	GRAM domain containing protein, expressed
LOC_Os03g52720	1.16536	Up	1.36636	Up	1.01	Up	1.43889	Up	magnesium-dependent phosphatase 1, putative, expressed
LOC_Os03g53440	Inf	Up	7.07114	Up	Inf	Up	Inf	Up	expressed protein
LOC_Os03g53580	-1.82651	Down	-2.1635	Down	Inf	Down	-2.32957	Down	expressed protein
LOC_Os03g53920	-1.71178	Down	-1.5558	Down	-2.70244	Down	-3.29814	Down	kinesin motor domain containing protein, putative, expressed
LOC_Os03g53970	-2.77082	Down	-2.45344	Down	-4.01831	Down	-3.9371	Down	expressed protein
LOC_Os03g54910	-1.37577	Down	-1.9556	Down	-3.22494	Down	-1.76822	Down	X8 domain containing protein, expressed
LOC_Os03g55050	1.79773	Up	1.12417	Up	1.81135	Up	1.03256	Up	UDP-glucoronosyl and UDP-glucosyl transferase domain containing protein, expressed
LOC_Os03g56070	-4.98758	Down	-4.70905	Down	-6.55851	Down	-4.5257	Down	expressed protein
LOC_Os03g56540	2.29612	Up	2.24977	Up	1.24874	Up	2.01551	Up	heat shock protein DnaJ, putative, expressed
LOC_Os03g56700	-5.33278	Down	-5.26777	Down	-6.03466	Down	-4.90243	Down	expressed protein
LOC_Os03g57990	2.17303	Up	1.24471	Up	1.74192	Up	1.01287	Up	LTPL74 - Protease inhibitor/seed storage/LTP family protein precursor, expressed
LOC_Os03g58010	1.68897	Up	1.05425	Up	2.10486	Up	2.47391	Up	acetyltransferase, GNAT family, putative, expressed
LOC_Os03g58290	1.5278	Up	3.57566	Up	1.52629	Up	1.18823	Up	indole-3-glycerol phosphate lyase, chloroplast precursor, putative, expressed
LOC_Os03g58890	-1.07658	Down	-1.38789	Down	1.86746	Up	2.01471	Up	oxidoreductase, putative, expressed
LOC_Os03g60560	1.48275	Up	1.48883	Up	1.47301	Up	3.85988	Up	ZOS3-21 - C2H2 zinc finger protein, expressed
LOC_Os03g60840	1.60841	Up	1.04593	Up	2.55175	Up	1.46745	Up	BBTI13 - Bowman-Birk type bran trypsin inhibitor precursor, expressed
LOC_Os03g61150	-2.26141	Down	-2.30601	Down	2.21476	Up	2.06761	Up	expressed protein
LOC_Os04g03860	4.8885	Up	6.39401	Up	5.53028	Up	8.64844	Up	expressed protein
LOC_Os04g05070	-2.00451	Down	-1.66769	Down	-2.42175	Down	-1.53444	Down	expressed protein
LOC_Os04g08550	1.57634	Up	1.25943	Up	1.69531	Up	1.293	Up	oxidoreductase, aldo/keto reductase family protein, putative, expressed
LOC_Os04g09560	5.03161	Up	8.6592	Up	5.64834	Up	6.92304	Up	tesmin/TSO1-like CXC domain containing protein, expressed
LOC_Os04g09570	-3.0991	Down	-3.80835	Down	3.03669	Up	2.02931	Up	expressed protein
LOC_Os04g09800	-3.9558	Down	-5.04114	Down	-6.90662	Down	-5.55318	Down	SWI/SNF-related matrix-associated actin-dependent regulator of chromatin subfamily A, putative, expressed
LOC_Os04g14810	3.72159	Up	3.22888	Up	4.75866	Up	2.5697	Up	3-5 exonuclease domain-containing protein, putative, expressed
LOC_Os04g15800	-4.31444	Down	-3.50904	Down	-8.43585	Down	-4.99974	Down	expressed protein
LOC_Os04g19140	-2.00669	Down	-1.83208	Down	-2.41206	Down	-1.13773	Down	expressed protein
LOC_Os04g21730	Inf	Up	Inf	Up	8.85141	Up	8.48205	Up	XH domain containing protein
LOC_Os04g27060	3.26219	Up	1.72059	Up	2.95896	Up	1.99234	Up	oxidoreductase, aldo/keto reductase family protein, putative, expressed
LOC_Os04g28260	-3.29161	Down	-2.16257	Down	-4.4569	Down	-4.0216	Down	Kinesin motor domain domain containing protein, expressed
LOC_Os04g28420	1.06098	Up	-1.37812	Down	4.21687	Up	4.51203	Up	peptidyl-prolyl isomerase, putative, expressed
LOC_Os04g30720	-2.44977	Down	-1.99623	Down	-2.73842	Down	-2.48791	Down	kinesin motor domain containing protein, putative, expressed
LOC_Os04g31790	-1.04504	Down	-1.41603	Down	2.47116	Up	2.46983	Up	expressed protein
LOC_Os04g33050	5.69115	Up	7.23258	Up	4.37479	Up	6.09606	Up	HIRAN domain containing protein, putative, expressed
LOC_Os04g33670	-4.57964	Down	-1.94423	Down	-5.96729	Down	-2.00276	Down	expressed protein
LOC_Os04g33680	-3.60605	Down	-5.6687	Down	Inf	Down	-3.98365	Down	glutaredoxin, putative, expressed
LOC_Os04g34240	-2.07286	Down	-3.83488	Down	-5.27925	Down	-4.25173	Down	histone H3, putative, expressed
LOC_Os04g36580	9.61674	Up	9.27699	Up	5.63976	Up	6.63601	Up	retrotransposon protein, putative, unclassified, expressed
LOC_Os04g36670	-2.5758	Down	-1.32166	Down	1.53972	Up	1.84074	Up	expressed protein
LOC_Os04g38810	-2.85947	Down	-2.21239	Down	-3.65368	Down	-1.33431	Down	formin, putative, expressed
LOC_Os04g39670	-2.25503	Down	-1.51813	Down	-3.75711	Down	-4.15731	Down	expressed protein
LOC_Os04g40140	2.43719	Up	5.45066	Up	1.30517	Up	3.3303	Up	expressed protein
LOC_Os04g40380	-2.37451	Down	-2.01295	Down	-6.24527	Down	-3.92396	Down	expressed protein
LOC_Os04g40940	-2.09151	Down	-3.3027	Down	-2.55157	Down	-4.00607	Down	mitotic spindle checkpoint protein MAD2, putative, expressed
LOC_Os04g41110	1.91792	Up	2.61335	Up	1.38046	Up	1.74283	Up	Rad21 / Rec8 like protein, putative, expressed
LOC_Os04g41900	-7.29223	Down	-6.13778	Down	-8.25236	Down	-6.91341	Down	expressed protein
LOC_Os04g42540	Inf	Down	Inf	Down	Inf	Down	Inf	Down	expressed protein
LOC_Os04g42590	1.9382	Up	1.63879	Up	2.63665	Up	2.90094	Up	expressed protein
LOC_Os04g43230	-2.66319	Down	-3.35264	Down	-3.82753	Down	-3.80696	Down	expressed protein
LOC_Os04g44130	-4.3717	Down	-3.99911	Down	-4.43527	Down	Inf	Down	DEF12 - Defensin and Defensin-like DEFL family, expressed
LOC_Os04g44640	-7.1492	Down	-3.41172	Down	-8.70029	Down	-3.81195	Down	ulp1 protease family, C-terminal catalytic domain containing protein, expressed
LOC_Os04g45130	1.96535	Up	1.01519	Up	2.27096	Up	1.11702	Up	heavy-metal-associated domain-containing protein, putative, expressed
LOC_Os04g46740	-3.17814	Down	-2.0562	Down	-2.26137	Down	-1.84288	Down	pectinesterase, putative, expressed
LOC_Os04g47290	1.25468	Up	1.63992	Up	1.1154	Up	1.32396	Up	amine oxidase, putative, expressed
LOC_Os04g47580	-2.18937	Down	-2.44744	Down	-5.03034	Down	-4.68867	Down	cyclin, putative, expressed
LOC_Os04g48710	1.4141	Up	1.8602	Up	1.26251	Up	1.69337	Up	expressed protein
LOC_Os04g48760	-2.54439	Down	-2.41154	Down	-2.6522	Down	-2.28078	Down	leucine-rich repeat family protein, putative, expressed
LOC_Os04g49130	1.18272	Up	1.13015	Up	2.1481	Up	1.91328	Up	ubiquitin-conjugating enzyme, putative, expressed
LOC_Os04g49370	1.71157	Up	1.32728	Up	2.07714	Up	2.38744	Up	expressed protein
LOC_Os04g49420	-3.22194	Down	-3.33021	Down	-4.03905	Down	-3.62331	Down	Core histone H2A/H2B/H3/H4 domain containing protein, putative, expressed
LOC_Os04g50680	4.24838	Up	2.60817	Up	2.32834	Up	1.40205	Up	MYB family transcription factor, putative, expressed
LOC_Os04g50960	-3.15991	Down	-3.14105	Down	-5.35715	Down	-8.2689	Down	expressed protein
LOC_Os04g51090	1.72557	Up	1.62928	Up	1.77894	Up	1.24952	Up	tRNA-splicing endonuclease positive effector-related, putative, expressed
LOC_Os04g51110	-1.83397	Down	-1.67889	Down	-2.30792	Down	-2.24543	Down	WD repeat-containing protein, putative, expressed
LOC_Os04g52920	-1.71073	Down	-1.03236	Down	-2.27546	Down	-1.03144	Down	remorin family protein, putative, expressed
LOC_Os04g52950	2.95842	Up	1.21483	Up	1.14902	Up	1.47056	Up	nitrate-induced NOI protein, expressed
LOC_Os04g53950	2.05464	Up	1.67394	Up	1.5929	Up	2.35745	Up	glycosyl hydrolases family 16 protein, protein, expressed
LOC_Os04g55620	-1.23431	Down	-1.30069	Down	-2.15335	Down	-1.23667	Down	receptor kinase, putative, expressed
LOC_Os04g56180	-2.36931	Down	-1.12272	Down	-2.20548	Down	-1.0134	Down	peroxidase precursor, putative, expressed
LOC_Os04g56390	-1.65742	Down	-1.28004	Down	-1.14685	Down	-1.88983	Down	expressed protein
LOC_Os04g57200	1.40411	Up	1.12309	Up	1.16346	Up	1.5221	Up	heavy metal transport/detoxification protein, putative, expressed
LOC_Os04g59260	-1.9081	Down	-3.36129	Down	-1.3325	Down	-2.34738	Down	peroxidase precursor, putative, expressed
LOC_Os05g02300	-2.59759	Down	-2.90927	Down	-4.91777	Down	-3.92385	Down	Core histone H2A/H2B/H3/H4 domain containing protein, putative, expressed
LOC_Os05g02580	-2.01408	Down	-1.38693	Down	-3.39356	Down	-2.70801	Down	expressed protein
LOC_Os05g06840	-1.5444	Down	-1.20514	Down	-2.73732	Down	-3.26587	Down	POLE2A - Putative DNA polymerase epsilon complex subunit, expressed
LOC_Os05g07810	-3.15189	Down	-3.16331	Down	2.13154	Up	2.34197	Up	universal stress protein domain containing protein, putative, expressed
LOC_Os05g10620	2.00823	Up	3.54144	Up	3.83149	Up	4.6057	Up	no apical meristem protein, putative, expressed
LOC_Os05g11570	-4.41589	Down	-5.0047	Down	-4.58433	Down	-7.5915	Down	NLI interacting factor-like phosphatase, putative, expressed
LOC_Os05g11980	-1.18516	Down	-1.49711	Down	-3.0214	Down	-2.94158	Down	timeless protein, expressed
LOC_Os05g12450	1.95779	Up	1.2255	Up	1.80266	Up	-3.99681	Down	hydroquinone glucosyltransferase, putative, expressed
LOC_Os05g14590	-3.32511	Down	-3.10031	Down	-4.07027	Down	-3.51	Down	MCM6 - Putative minichromosome maintenance MCM complex subunit 6, expressed
LOC_Os05g15530	-1.49713	Down	-2.00743	Down	2.21917	Up	1.36923	Up	aminotransferase domain containing protein, putative, expressed
LOC_Os05g15770	3.24851	Up	2.15303	Up	3.06606	Up	1.69287	Up	glycosyl hydrolase, putative, expressed
LOC_Os05g16250	-5.59406	Down	-4.05865	Down	Inf	Down	-4.40445	Down	expressed protein
LOC_Os05g19150	1.54951	Up	1.45511	Up	1.45942	Up	1.22495	Up	hydrolase, alpha/beta fold family domain containing protein, expressed
LOC_Os05g27780	-1.65997	Down	-1.25539	Down	2.27513	Up	1.48974	Up	expressed protein
LOC_Os05g28740	-1.8505	Down	-1.69955	Down	1.6513	Up	1.04738	Up	universal stress protein domain containing protein, putative, expressed
LOC_Os05g29010	-1.73675	Down	-1.67792	Down	-2.57892	Down	-2.48072	Down	POLA4 - Putative DNA polymerase alpha complex subunit, expressed
LOC_Os05g29810	-1.64846	Down	-1.39992	Down	1.36279	Up	2.0458	Up	AP2 domain containing protein, expressed
LOC_Os05g32270	-2.73561	Down	-1.23476	Down	-2.62375	Down	-1.05714	Down	AP2 domain containing protein, expressed
LOC_Os05g33030	-2.47376	Down	-2.39157	Down	-4.22538	Down	-4.72357	Down	kinesin motor domain containing protein, putative, expressed
LOC_Os05g33580	3.12921	Up	4.30515	Up	3.2226	Up	3.91003	Up	expressed protein
LOC_Os05g33700	2.86753	Up	1.77421	Up	3.36614	Up	3.49123	Up	4F5 protein family protein, expressed
LOC_Os05g34150	4.47669	Up	4.62522	Up	2.79474	Up	4.15383	Up	glutathione S-transferase, putative, expressed
LOC_Os05g36280	-2.34486	Down	-2.64037	Down	-3.85715	Down	-3.54756	Down	histone H3, putative, expressed
LOC_Os05g37780	-4.96429	Down	-5.03484	Down	3.65016	Up	3.36456	Up	expressed protein
LOC_Os05g38460	1.54412	Up	1.85452	Up	1.36603	Up	1.65034	Up	MYB family transcription factor, putative, expressed
LOC_Os05g38480	-2.75013	Down	-1.95148	Down	-3.3624	Down	-3.92649	Down	kinesin motor domain containing protein, putative, expressed
LOC_Os05g39580	-1.48607	Down	-2.25546	Down	1.69181	Up	3.23373	Up	bet v I allergen family protein, putative, expressed
LOC_Os05g39590	1.61573	Up	4.25501	Up	3.03686	Up	5.05268	Up	AP2 domain containing protein, expressed
LOC_Os05g39600	4.56941	Up	4.52381	Up	2.16108	Up	5.09801	Up	ATCHX15, putative, expressed
LOC_Os05g39850	-2.25423	Down	-2.36767	Down	-3.27751	Down	-2.8708	Down	MCM3 - Putative minichromosome maintenance MCM complex subunit 3, expressed
LOC_Os05g41080	-1.40126	Down	-1.6255	Down	-1.16161	Down	-1.57182	Down	histone H3, putative, expressed
LOC_Os05g41390	-4.72356	Down	-4.32989	Down	-7.97684	Down	-7.19706	Down	cyclin, putative, expressed
LOC_Os05g41750	-1.01484	Down	-1.12323	Down	-1.69251	Down	-2.62473	Down	RecF/RecN/SMC N terminal domain containing protein, expressed
LOC_Os05g41880	2.9568	Up	3.14945	Up	2.76841	Up	2.86435	Up	mutS domain V family protein, expressed
LOC_Os05g43140	Inf	Down	-7.23476	Down	Inf	Down	Inf	Down	expressed protein
LOC_Os05g43690	-2.6727	Down	-2.29979	Down	-3.12698	Down	-1.6517	Down	glucan endo-1,3-beta-glucosidase-like protein 3 precursor, putative, expressed
LOC_Os05g45020	-2.98925	Down	-2.65241	Down	1.7807	Up	1.38445	Up	zinc finger/CCCH transcription factor, putative, expressed
LOC_Os05g45450	3.93193	Up	2.97669	Up	2.12617	Up	2.77345	Up	DUF584 domain containing protein, putative, expressed
LOC_Os05g45580	-3.64668	Down	-3.9462	Down	-4.93749	Down	-5.40233	Down	expressed protein
LOC_Os05g46020	1.88008	Up	1.96762	Up	1.45001	Up	1.35506	Up	WRKY7, expressed
LOC_Os05g47540	-2.32855	Down	-1.60645	Down	-2.91342	Down	-4.48607	Down	CPuORF26 - conserved peptide uORF-containing transcript, expressed
LOC_Os05g47700	2.12767	Up	2.27781	Up	1.86572	Up	1.9323	Up	LTPL152 - Protease inhibitor/seed storage/LTP family protein precursor, expressed
LOC_Os05g49820	-4.66752	Down	-3.54167	Down	-5.19366	Down	-4.40287	Down	chloroplast unusual positioning protein, putative, expressed
LOC_Os05g49860	-2.2736	Down	-2.33863	Down	-2.35206	Down	-2.0446	Down	Core histone H2A/H2B/H3/H4 domain containing protein, putative, expressed
LOC_Os05g50210	Inf	Up	6.43174	Up	Inf	Up	4.15106	Up	expressed protein
LOC_Os05g50340	-1.32871	Down	-2.25231	Down	-2.30205	Down	-1.70245	Down	MYB family transcription factor, putative, expressed
LOC_Os05g50410	3.17911	Up	3.51708	Up	1.49229	Up	3.57038	Up	Rad21 / Rec8 like protein, putative, expressed
LOC_Os05g50820	3.10252	Up	3.60332	Up	3.24946	Up	4.98689	Up	expressed protein
LOC_Os05g51020	-3.38346	Down	-1.47117	Down	-3.63699	Down	-1.45912	Down	leaf senescence related protein, putative, expressed
LOC_Os05g51130	2.07279	Up	1.9856	Up	2.23465	Up	3.39648	Up	mitochondrial chaperone BCS1, putative, expressed
LOC_Os06g02530	-3.72762	Down	-4.63049	Down	-4.4858	Down	-3.90895	Down	expressed protein
LOC_Os06g03710	-4.12273	Down	-3.40706	Down	-7.90859	Down	-8.62875	Down	DELLA protein SLR1, putative, expressed
LOC_Os06g03720	4.90641	Up	4.23827	Up	3.679	Up	4.53168	Up	ribonucleoside-diphosphate reductase small chain, putative, expressed
LOC_Os06g03980	-1.21741	Down	-1.18236	Down	-1.78717	Down	-1.48761	Down	expressed protein
LOC_Os06g04370	-2.27672	Down	-2.02072	Down	-3.00662	Down	-1.51429	Down	expressed protein
LOC_Os06g05000	-3.30792	Down	-3.86398	Down	2.51287	Up	2.15598	Up	early nodulin 93 ENOD93 protein, putative, expressed
LOC_Os06g05020	-3.72387	Down	-3.96513	Down	1.71356	Up	2.06077	Up	early nodulin 93 ENOD93 protein, putative, expressed
LOC_Os06g05540	Inf	Up	3.39859	Up	3.9501	Up	1.61153	Up	expressed protein
LOC_Os06g06460	-4.11715	Down	-4.24996	Down	-4.34775	Down	-2.90928	Down	histone H3, putative, expressed
LOC_Os06g09420	-2.166	Down	-2.19479	Down	-3.07504	Down	-2.84469	Down	B3 DNA binding domain containing protein, expressed
LOC_Os06g09560	-1.36713	Down	-2.29942	Down	2.21793	Up	2.25229	Up	heat shock protein DnaJ, putative, expressed
LOC_Os06g09820	1.79918	Up	1.41567	Up	2.52377	Up	2.35007	Up	cupin superfamily protein, putative, expressed
LOC_Os06g10780	1.43398	Up	1.69992	Up	1.0245	Up	2.05547	Up	AP2 domain containing protein, expressed
LOC_Os06g14620	4.55718	Up	4.7244	Up	3.66635	Up	4.62551	Up	ribonucleoside-diphosphate reductase small chain, putative, expressed
LOC_Os06g17490	-3.61623	Down	-2.66164	Down	-6.70351	Down	-3.28802	Down	expressed protein
LOC_Os06g28880	1.19965	Up	1.10045	Up	1.56499	Up	1.37328	Up	retrotransposon protein, putative, unclassified, expressed
LOC_Os06g32960	-2.28115	Down	-2.18675	Down	3.17382	Up	4.06731	Up	peroxidase precursor, putative, expressed
LOC_Os06g32980	-3.07564	Down	-2.70339	Down	2.21201	Up	2.32859	Up	peroxidase precursor, putative, expressed
LOC_Os06g33100	-1.88832	Down	-2.79046	Down	1.77608	Up	2.23451	Up	peroxidase precursor, putative, expressed
LOC_Os06g38764	-2.37191	Down	-2.08305	Down	2.71447	Up	1.10258	Up	expressed protein
LOC_Os06g41380	4.91913	Up	3.61882	Up	2.088	Up	2.71629	Up	expressed protein
LOC_Os06g43600	-2.2837	Down	-2.34056	Down	-1.32074	Down	1.232	Up	LTPL129 - Protease inhibitor/seed storage/LTP family protein precursor, expressed
LOC_Os06g44970	-1.08403	Down	-1.42686	Down	-1.02757	Down	-2.46997	Down	auxin efflux carrier component, putative, expressed
LOC_Os06g45650	2.66877	Up	3.42408	Up	1.70332	Up	2.77375	Up	OsMADS30 - MADS-box family gene with MIKCc type-box, expressed
LOC_Os06g45990	-1.22161	Down	-2.22168	Down	-3.08638	Down	-2.79592	Down	patellin-5, putative, expressed
LOC_Os06g46140	2.20623	Up	2.9103	Up	1.60199	Up	1.42942	Up	expressed protein
LOC_Os06g46900	1.78069	Up	1.11357	Up	1.69708	Up	1.37034	Up	phosphosulfolactate synthase-related protein, putative, expressed
LOC_Os06g46910	-2.29211	Down	-3.05679	Down	-2.38299	Down	-1.47028	Down	ZOS6-07 - C2H2 zinc finger protein, expressed
LOC_Os06g46980	-2.17353	Down	-3.11493	Down	1.79406	Up	3.14688	Up	expressed protein
LOC_Os06g46990	-2.45799	Down	-4.55787	Down	-4.28497	Down	-4.83809	Down	expressed protein
LOC_Os06g48810	-3.71065	Down	-2.79014	Down	-2.46633	Down	-1.90324	Down	OsHKT2;1 - Na+ transporter, expressed
LOC_Os06g49890	1.53143	Up	1.64519	Up	1.374	Up	1.35747	Up	coiled-coil domain-containing protein 90A, mitochondrial precursor, putative, expressed
LOC_Os06g51110	-6.16208	Down	-4.39459	Down	-8.21386	Down	-5.97147	Down	cyclin, putative, expressed
LOC_Os07g04380	4.03856	Up	4.11688	Up	4.3054	Up	3.23112	Up	retrotransposon protein, putative, unclassified, expressed
LOC_Os07g04390	4.79657	Up	5.14973	Up	3.52758	Up	3.67248	Up	expressed protein
LOC_Os07g04410	4.5717	Up	5.04484	Up	3.07643	Up	3.0431	Up	cytochrome P450 90C1, putative, expressed
LOC_Os07g04420	4.84737	Up	5.12879	Up	3.10228	Up	3.66605	Up	expressed protein
LOC_Os07g04430	4.58488	Up	4.71513	Up	3.19722	Up	3.71892	Up	expressed protein
LOC_Os07g04440	4.27265	Up	4.72104	Up	3.46719	Up	4.62797	Up	expressed protein
LOC_Os07g08420	1.23677	Up	1.48763	Up	1.70339	Up	2.68812	Up	bZIP transcription factor domain containing protein, expressed
LOC_Os07g08500	-1.46766	Down	-1.46408	Down	-1.52512	Down	-2.47702	Down	C-5 cytosine-specific DNA methylase, putative, expressed
LOC_Os07g09630	-3.58327	Down	-4.34238	Down	1.34262	Up	2.13321	Up	oxidoreductase, putative, expressed
LOC_Os07g11080	Inf	Up	Inf	Up	6.5469	Up	Inf	Up	retrotransposon protein, putative, unclassified, expressed
LOC_Os07g11090	Inf	Up	Inf	Up	Inf	Up	6.26503	Up	retrotransposon protein, putative, unclassified, expressed
LOC_Os07g12710	-3.44954	Down	-4.54951	Down	Inf	Down	Inf	Down	GIY-YIG catalytic domain containing protein, putative, expressed
LOC_Os07g15280	-2.21524	Down	-2.60928	Down	-3.46647	Down	-2.11518	Down	expressed protein
LOC_Os07g15370	-1.47801	Down	-1.22428	Down	-2.21686	Down	-1.50462	Down	metal transporter Nramp6, putative, expressed
LOC_Os07g22400	-1.07892	Down	-1.2463	Down	-2.0673	Down	-2.15945	Down	POLA3 - Putative DNA polymerase alpha complex subunit, expressed
LOC_Os07g22580	-4.26423	Down	-4.20523	Down	-7.52457	Down	-6.46175	Down	rhoGAP domain containing protein, expressed
LOC_Os07g29190	-5.41306	Down	-4.99712	Down	Inf	Down	Inf	Down	expressed protein
LOC_Os07g30240	7.07338	Up	7.78621	Up	3.66983	Up	5.89335	Up	mutS family domain IV containing protein, expressed
LOC_Os07g32390	-3.31579	Down	-3.2646	Down	-5.41438	Down	-5.14836	Down	targeting protein-related, putative, expressed
LOC_Os07g32480	-1.07115	Down	-1.45222	Down	-1.50843	Down	-2.21083	Down	mitotic checkpoint serine/threonine-protein kinase BUB1, putative, expressed
LOC_Os07g32730	2.55856	Up	2.9111	Up	2.16028	Up	2.88183	Up	DNA repair protein rhp16, putative, expressed
LOC_Os07g33350	-1.59699	Down	-1.60045	Down	1.21882	Up	1.09509	Up	hsp20/alpha crystallin family protein, putative, expressed
LOC_Os07g33370	-3.19837	Down	-1.70583	Down	-6.64255	Down	-2.00425	Down	IQ calmodulin-binding motif family protein, expressed
LOC_Os07g36930	2.85955	Up	2.98712	Up	2.43109	Up	4.86476	Up	expressed protein
LOC_Os07g37110	-1.42292	Down	-1.18603	Down	-1.52458	Down	-1.03081	Down	nucleoside transporter, putative, expressed
LOC_Os07g37730	3.98997	Up	2.58645	Up	1.84651	Up	2.27851	Up	NADH-ubiquinone oxidoreductase, mitochondrial precursor, putative, expressed
LOC_Os07g38640	-3.31392	Down	-5.45529	Down	-2.34412	Down	-2.02406	Down	inactive receptor kinase At2g26730 precursor, putative, expressed
LOC_Os07g39060	4.74047	Up	Inf	Up	2.71861	Up	4.12924	Up	expressed protein
LOC_Os07g41310	1.37857	Up	1.48268	Up	2.09065	Up	1.84134	Up	COBRA, putative, expressed
LOC_Os07g41340	-5.57703	Down	-4.25499	Down	3.88847	Up	4.27175	Up	B12D protein, putative, expressed
LOC_Os07g41350	-2.85174	Down	-3.07755	Down	3.86701	Up	3.06996	Up	B12D protein, putative, expressed
LOC_Os07g42260	1.36096	Up	1.83458	Up	1.61314	Up	2.24987	Up	peptidase, T1 family, putative, expressed
LOC_Os07g42910	1.12316	Up	1.30754	Up	1.62837	Up	1.62688	Up	cytochrome c oxidase subunit, putative, expressed
LOC_Os07g43540	-1.6205	Down	-1.32657	Down	-2.22721	Down	-1.26555	Down	ORC6 - Putative origin recognition complex subunit 6, expressed
LOC_Os07g43950	1.98906	Up	1.91801	Up	1.00633	Up	1.15551	Up	RNA recognition motif containing protein, putative, expressed
LOC_Os07g44400	-1.4014	Down	-1.19373	Down	-1.09129	Down	-1.6061	Down	POK1, putative, expressed
LOC_Os07g46280	1.23343	Up	1.7361	Up	1.75973	Up	1.36818	Up	Os7bglu26 - beta-mannosidase/glucosidase/exoglucanase, expressed
LOC_Os07g47090	-5.44107	Down	-2.41893	Down	-6.82982	Down	-4.00626	Down	KIP1, putative, expressed
LOC_Os07g47284	2.19857	Up	2.99519	Up	1.374	Up	2.17463	Up	DNA polymerase zeta catalytic subunit, putative, expressed
LOC_Os07g47620	-3.62999	Down	-3.66033	Down	2.26358	Up	2.48024	Up	universal stress protein domain containing protein, putative, expressed
LOC_Os07g47670	-1.74989	Down	-3.08065	Down	2.4729	Up	1.7743	Up	hypoxia-responsive family protein, putative, expressed
LOC_Os07g48080	-2.32151	Down	-1.3232	Down	-1.14795	Down	-1.06635	Down	expressed protein
LOC_Os07g49200	1.26008	Up	1.60319	Up	2.13397	Up	1.22986	Up	membrane associated DUF588 domain containing protein, putative, expressed
LOC_Os08g01100	-4.55729	Down	-4.30193	Down	-6.74493	Down	-5.14108	Down	HMG1/2, putative, expressed
LOC_Os08g01710	-1.09003	Down	-1.6186	Down	-1.09798	Down	-2.52663	Down	GLTP domain containing protein, putative, expressed
LOC_Os08g02440	-3.01271	Down	-1.60393	Down	-5.66635	Down	-3.87061	Down	expressed protein
LOC_Os08g03560	-5.9915	Down	-8.69674	Down	-6.20286	Down	-7.92163	Down	chloroplast unusual positioning protein, putative, expressed
LOC_Os08g08030	8.57217	Up	9.18001	Up	5.97417	Up	7.5844	Up	double-strand break repair protein MRE11, putative, expressed
LOC_Os08g08700	3.33657	Up	5.55597	Up	2.94371	Up	3.66	Up	ubiquitin family protein, putative, expressed
LOC_Os08g08710	3.90328	Up	Inf	Up	3.70106	Up	Inf	Up	expressed protein
LOC_Os08g10290	-1.63059	Down	-2.37235	Down	2.64636	Up	1.17415	Up	SHR5-receptor-like kinase, putative, expressed
LOC_Os08g28080	1.87037	Up	2.19009	Up	1.52567	Up	1.29716	Up	coatomer subunit delta, putative, expressed
LOC_Os08g28240	-1.59478	Down	-1.82408	Down	-1.46709	Down	-2.14534	Down	carotenoid cleavage dioxygenase, putative, expressed
LOC_Os08g31280	1.95318	Up	2.39523	Up	3.23492	Up	4.79811	Up	DC1, putative, expressed
LOC_Os08g32500	-1.1532	Down	-1.1793	Down	-2.90192	Down	-1.16832	Down	nucleobase-ascorbate transporter, putative, expressed
LOC_Os08g32600	-2.75869	Down	-3.04375	Down	-5.46627	Down	-5.68654	Down	STE_MEKK_ste11_MAP3K.21 - STE kinases include homologs to sterile 7, sterile 11 and sterile 20 from yeast, expressed
LOC_Os08g33100	-2.1535	Down	-3.26243	Down	-2.62082	Down	-2.90381	Down	core histone H2A/H2B/H3/H4, putative, expressed
LOC_Os08g33150	1.93051	Up	2.41121	Up	2.86876	Up	1.09798	Up	MYB family transcription factor, putative, expressed
LOC_Os08g35700	1.79534	Up	2.14444	Up	1.6283	Up	2.27168	Up	Leucine Rich Repeat family protein, expressed
LOC_Os08g36910	-2.62617	Down	-2.3041	Down	1.17441	Up	2.76106	Up	alpha-amylase precursor, putative, expressed
LOC_Os08g37180	2.03082	Up	1.03038	Up	1.63801	Up	1.1078	Up	patatin, putative, expressed
LOC_Os08g37830	1.68482	Up	3.88127	Up	2.92449	Up	3.45369	Up	expressed protein
LOC_Os08g38300	-3.76235	Down	-3.4327	Down	-4.92759	Down	-3.58344	Down	Core histone H2A/H2B/H3/H4 domain containing protein, putative, expressed
LOC_Os08g38560	-1.17244	Down	-1.5082	Down	-1.50146	Down	-1.85151	Down	receptor-like protein kinase 2 precursor, putative, expressed
LOC_Os08g38790	Inf	Down	-4.43	Down	Inf	Down	Inf	Down	expressed protein
LOC_Os08g40170	-2.63555	Down	-2.92899	Down	-3.75109	Down	-3.80284	Down	cyclin-dependent kinase B2-1, putative, expressed
LOC_Os08g40540	1.59587	Up	1.81282	Up	1.37772	Up	1.8811	Up	expressed protein
LOC_Os08g40690	-3.63238	Down	-3.18555	Down	3.70438	Up	3.79897	Up	glycosyl hydrolase, putative, expressed
LOC_Os08g41620	2.62802	Up	2.7536	Up	2.46684	Up	2.69412	Up	ubiquitin carboxyl-terminal hydrolase family protein, expressed
LOC_Os08g41730	1.52366	Up	3.22314	Up	1.28109	Up	2.63273	Up	peptidase, T1 family, putative, expressed
LOC_Os08g42080	-1.83702	Down	-2.64991	Down	-1.75014	Down	1.13736	Up	ACR5, putative, expressed
LOC_Os08g42630	2.91094	Up	3.22249	Up	1.67658	Up	4.24202	Up	expressed protein
LOC_Os08g44420	-1.61103	Down	-1.44442	Down	-3.2612	Down	-3.08997	Down	kinesin-related protein, putative, expressed
LOC_Os09g02360	-1.45887	Down	-2.3143	Down	-2.96341	Down	-1.61146	Down	cyclin, putative, expressed
LOC_Os09g06620	-3.23259	Down	-2.93623	Down	-4.24162	Down	Inf	Down	OsFBX307 - F-box domain containing protein, expressed
LOC_Os09g11440	-4.8888	Down	-3.94129	Down	-6.53609	Down	-5.6527	Down	expressed protein
LOC_Os09g12780	-1.36738	Down	-2.69403	Down	-2.17722	Down	-4.5342	Down	expressed protein
LOC_Os09g14610	1.91498	Up	2.40626	Up	1.53323	Up	1.76285	Up	DCL2, putative, expressed
LOC_Os09g21430	-3.59293	Down	-3.35307	Down	Inf	Down	-3.13792	Down	ZOS9-05 - C2H2 zinc finger protein, expressed
LOC_Os09g21510	-1.2353	Down	-2.19083	Down	-1.83138	Down	-4.16861	Down	STE_MEKK_ste11_MAP3K.2 - STE kinases include homologs to sterile 7, sterile 11 and sterile 20 from yeast, expressed
LOC_Os09g23220	-3.85393	Down	-3.42518	Down	-3.19929	Down	-1.8284	Down	glycosyl hydrolases family 16, putative, expressed
LOC_Os09g25190	1.56048	Up	2.15834	Up	1.96602	Up	1.30581	Up	protein binding protein, putative, expressed
LOC_Os09g26760	-2.28379	Down	-1.61854	Down	-3.4869	Down	-3.34387	Down	DNA repair metallo-beta-lactamase family protein, expressed
LOC_Os09g27040	4.16572	Up	5.5006	Up	2.99741	Up	6.97013	Up	GEX1, putative, expressed
LOC_Os09g27060	-1.8095	Down	-1.45817	Down	-2.64482	Down	-1.51119	Down	SNF2 family N-terminal domain containing protein, expressed
LOC_Os09g29360	-2.02618	Down	-2.08698	Down	-2.86562	Down	-1.5061	Down	helix-loop-helix DNA-binding protein, putative, expressed
LOC_Os09g29430	-1.35837	Down	-1.48879	Down	-2.27953	Down	-1.09128	Down	citrate transporter, putative, expressed
LOC_Os09g30070	-1.60929	Down	-1.27664	Down	-2.10715	Down	-2.24392	Down	expressed protein
LOC_Os09g31120	1.7715	Up	1.72215	Up	1.70833	Up	1.09912	Up	pirin, putative, expressed
LOC_Os09g31350	-3.21924	Down	-2.38948	Down	-3.12225	Down	-2.49144	Down	expressed protein
LOC_Os09g34150	2.14257	Up	2.07541	Up	1.21331	Up	1.45831	Up	NBS-LRR disease resistance protein, putative, expressed
LOC_Os09g35790	1.91709	Up	1.60718	Up	2.3372	Up	2.57138	Up	HSF-type DNA-binding domain containing protein, expressed
LOC_Os09g36110	-1.09051	Down	-2.84298	Down	-1.11056	Down	-3.38385	Down	OsSub59 - Putative Subtilisin homologue, expressed
LOC_Os09g36740	-8.0997	Down	-6.73418	Down	-9.68322	Down	-7.72244	Down	tetratricopeptide repeat domain containing protein, expressed
LOC_Os09g36790	-1.86343	Down	-1.64478	Down	-1.50753	Down	-1.66692	Down	expressed protein
LOC_Os09g36820	-2.46389	Down	-2.22476	Down	-3.55179	Down	-3.15819	Down	MCM10 - Putative minichromosome maintenance MCM protein 10, expressed
LOC_Os09g36900	-1.02364	Down	-1.19507	Down	-2.24767	Down	-1.88928	Down	WD domain, G-beta repeat domain containing protein, expressed
LOC_Os09g37510	-2.69434	Down	-2.99183	Down	-4.65845	Down	-4.05321	Down	DUF292 domain containing protein, expressed
LOC_Os09g37600	-3.31524	Down	-2.16896	Down	-4.59879	Down	-1.33747	Down	lysM domain-containing GPI-anchored protein precursor, putative, expressed
LOC_Os09g37690	4.0895	Up	4.40161	Up	2.9709	Up	2.71718	Up	flavin-containing monooxygenase family protein, putative, expressed
LOC_Os09g38450	-7.49597	Down	-6.15436	Down	-9.8099	Down	Inf	Down	expressed protein
LOC_Os09g38710	-2.28321	Down	-1.55844	Down	-4.04743	Down	-3.29999	Down	HEAT repeat family protein, putative, expressed
LOC_Os10g01570	-2.65686	Down	-1.98563	Down	-4.27977	Down	-3.65506	Down	C-5 cytosine-specific DNA methylase, putative, expressed
LOC_Os10g02880	1.33501	Up	-1.24172	Down	1.59362	Up	-1.76511	Down	O-methyltransferase, putative, expressed
LOC_Os10g05690	-2.78364	Down	-2.06417	Down	-3.47755	Down	-1.37074	Down	transmembrane amino acid transporter protein, putative, expressed
LOC_Os10g09110	1.4128	Up	1.61925	Up	2.74199	Up	1.22205	Up	cytochrome P450, putative, expressed
LOC_Os10g20650	-2.9132	Down	-2.6761	Down	-4.38694	Down	-3.48736	Down	glucan endo-1,3-beta-glucosidase-related, putative, expressed
LOC_Os10g21590	-1.15957	Down	-2.03351	Down	1.01739	Up	1.59029	Up	transporter family protein, putative, expressed
LOC_Os10g23050	-2.95168	Down	-4.33365	Down	2.63849	Up	1.8239	Up	helix-loop-helix DNA-binding protein, putative, expressed
LOC_Os10g23230	5.30231	Up	4.55589	Up	5.92285	Up	6.6329	Up	AT hook-containing MAR binding 1, putative, expressed
LOC_Os10g25220	-2.64295	Down	-3.0459	Down	-2.11294	Down	-3.26503	Down	SAP domain containing protein, expressed
LOC_Os10g25230	1.7767	Up	2.4206	Up	1.7924	Up	2.97828	Up	ZIM domain containing protein, putative, expressed
LOC_Os10g25450	-1.51123	Down	-2.05748	Down	-1.68296	Down	-1.96244	Down	OsSub60 - Putative Subtilisin homologue, expressed
LOC_Os10g26280	-1.86313	Down	-1.75555	Down	-2.64776	Down	-2.42708	Down	ORC3 - Putative origin recognition complex subunit 3, expressed
LOC_Os10g26560	-1.95306	Down	-1.22478	Down	-3.10466	Down	-3.02497	Down	expressed protein
LOC_Os10g26700	-3.75748	Down	-6.13879	Down	2.82559	Up	2.69476	Up	YGL010w, putative, expressed
LOC_Os10g28120	2.27972	Up	1.16548	Up	1.16927	Up	1.26909	Up	glycosyl hydrolase, putative, expressed
LOC_Os10g28350	-1.0441	Down	-1.02335	Down	1.17694	Up	1.55413	Up	1,2-dihydroxy-3-keto-5-methylthiopentene dioxygenase protein, putative, expressed
LOC_Os10g31780	2.79756	Up	2.10594	Up	1.77388	Up	1.61719	Up	oxidoreductase, short chain dehydrogenase/reductase family domain containing protein, expressed
LOC_Os10g31930	-2.7708	Down	-4.17095	Down	-2.93538	Down	-3.54107	Down	shugoshin-1, putative, expressed
LOC_Os10g32690	2.46228	Up	3.35101	Up	3.27683	Up	3.91198	Up	expressed protein
LOC_Os10g35580	-5.20308	Down	-4.39885	Down	-8.05381	Down	-6.74554	Down	ATEB1A-like microtubule associated protein, putative, expressed
LOC_Os10g35640	2.60201	Up	2.97686	Up	2.03061	Up	1.74384	Up	Rf1, mitochondrial precursor, putative, expressed
LOC_Os10g38276	1.83729	Up	2.37839	Up	3.10121	Up	1.13218	Up	chloroplast ATP synthase a chain precursor, putative, expressed
LOC_Os10g38600	4.39191	Up	3.85499	Up	2.45126	Up	3.30118	Up	glutathione S-transferase GSTU6, putative, expressed
LOC_Os10g38834	1.76013	Up	2.4769	Up	1.41654	Up	1.80609	Up	no apical meristem protein, putative, expressed
LOC_Os10g39660	2.02208	Up	1.08423	Up	2.60005	Up	1.52098	Up	expressed protein
LOC_Os10g42660	-5.9128	Down	-4.21153	Down	-5.54965	Down	-6.42202	Down	expressed protein
LOC_Os11g01620	-2.50308	Down	-2.76554	Down	-5.76506	Down	-7.89099	Down	inactive receptor kinase At2g26730 precursor, putative, expressed
LOC_Os11g02010	-1.17826	Down	-1.24027	Down	1.70864	Up	1.79518	Up	transposon protein, putative, CACTA, En/Spm sub-class, expressed
LOC_Os11g02080	-2.25703	Down	-4.03077	Down	1.35121	Up	1.86605	Up	expressed protein
LOC_Os11g02740	-3.43915	Down	-3.15412	Down	-5.27981	Down	-5.32236	Down	expressed protein
LOC_Os11g03370	2.90976	Up	4.05933	Up	3.57984	Up	4.013	Up	no apical meristem protein, putative, expressed
LOC_Os11g03430	-2.86783	Down	-2.45039	Down	-3.44959	Down	-3.60079	Down	CDC45B - Putative DNA replication initiation protein, expressed
LOC_Os11g04020	2.15524	Up	1.08412	Up	-1.214	Down	-1.61714	Down	major facilitator superfamily antiporter, putative, expressed
LOC_Os11g04220	1.87032	Up	2.66816	Up	1.01505	Up	1.35993	Up	HEAT repeat family protein, putative, expressed
LOC_Os11g04240	3.44736	Up	3.60958	Up	3.3165	Up	4.403	Up	TFIIE-alpha 2, putative, expressed
LOC_Os11g04470	3.55233	Up	3.82603	Up	2.20095	Up	3.72842	Up	expressed protein
LOC_Os11g04954	2.84774	Up	2.73189	Up	2.75405	Up	2.86491	Up	DNA repair protein Rad51, putative, expressed
LOC_Os11g05730	-4.70518	Down	-3.9194	Down	-6.0613	Down	-3.79378	Down	histone H3, putative, expressed
LOC_Os11g07050	-3.12935	Down	-3.02343	Down	-5.25266	Down	-4.00078	Down	FHA domain containing protein, putative, expressed
LOC_Os11g07960	-1.0997	Down	-1.61648	Down	2.99127	Up	1.23323	Up	transferase family protein, putative, expressed
LOC_Os11g10470	1.55398	Up	1.47299	Up	1.45158	Up	1.23192	Up	expressed protein
LOC_Os11g10480	-2.32392	Down	-2.58827	Down	1.57489	Up	1.26417	Up	dehydrogenase, putative, expressed
LOC_Os11g10510	-3.00883	Down	-5.30322	Down	1.17526	Up	1.70813	Up	dehydrogenase, putative, expressed
LOC_Os11g12530	-1.5621	Down	-1.23549	Down	-2.17095	Down	-1.27167	Down	receptor-like protein kinase 5 precursor, putative, expressed
LOC_Os11g14240	-4.53023	Down	-4.1821	Down	-4.93754	Down	-4.11957	Down	expressed protein
LOC_Os11g29380	-2.1653	Down	-2.34133	Down	-3.54768	Down	-3.38378	Down	MCM2 - Putative minichromosome maintenance MCM complex subunit 2, expressed
LOC_Os11g31705	2.21982	Up	1.16373	Up	2.42652	Up	1.90705	Up	expressed protein
LOC_Os11g36030	-1.26137	Down	-1.07586	Down	-2.44151	Down	-1.39817	Down	protein binding protein, putative, expressed
LOC_Os11g37100	-1.72202	Down	-2.03625	Down	-4.83642	Down	-3.62091	Down	expressed protein
LOC_Os11g37950	1.32406	Up	1.06597	Up	1.88872	Up	1.22573	Up	WIP3 - Wound-induced protein precursor, expressed
LOC_Os11g40410	-2.03404	Down	-1.68778	Down	1.96592	Up	1.73406	Up	expressed protein
LOC_Os11g42430	-1.72566	Down	-4.33853	Down	-2.17342	Down	-3.14231	Down	transporter family protein, putative, expressed
LOC_Os11g42970	-1.47193	Down	-2.73025	Down	1.18177	Up	1.18812	Up	membrane associated DUF588 domain containing protein, putative, expressed
LOC_Os11g44910	-1.93967	Down	-1.58589	Down	-2.94419	Down	-3.09484	Down	DEAD-box ATP-dependent RNA helicase, putative, expressed
LOC_Os11g47500	-2.71789	Down	-2.14669	Down	2.57589	Up	3.0896	Up	glycosyl hydrolase, putative, expressed
LOC_Os11g47560	-4.76323	Down	-5.53267	Down	1.72608	Up	3.18213	Up	glycosyl hydrolase, putative, expressed
LOC_Os11g47570	-2.39381	Down	-2.67225	Down	1.14341	Up	3.01646	Up	glycosyl hydrolase, putative, expressed
LOC_Os11g47600	-2.52754	Down	-2.04525	Down	1.61976	Up	1.89565	Up	glycosyl hydrolase, putative, expressed
LOC_Os12g01230	3.0471	Up	2.95346	Up	2.5965	Up	4.49085	Up	expressed protein
LOC_Os12g01700	-4.1011	Down	-4.24058	Down	-7.28957	Down	-7.95049	Down	inactive receptor kinase At2g26730 precursor, putative, expressed
LOC_Os12g02040	-1.8807	Down	-2.63615	Down	1.63126	Up	2.07686	Up	hypoxia-responsive family protein, putative, expressed
LOC_Os12g02050	1.41848	Up	1.9432	Up	1.64474	Up	2.04277	Up	expressed protein
LOC_Os12g02710	-4.72078	Down	-2.99562	Down	-3.28261	Down	-4.0073	Down	expressed protein
LOC_Os12g03050	1.99168	Up	1.60524	Up	3.00349	Up	2.28271	Up	no apical meristem protein, putative, expressed
LOC_Os12g03130	-1.40641	Down	-1.51817	Down	-3.63714	Down	-2.85789	Down	CDC45A - Putative DNA replication initiation protein, expressed
LOC_Os12g04030	1.69191	Up	2.27244	Up	1.31332	Up	1.6943	Up	HEAT repeat family protein, putative, expressed
LOC_Os12g04980	2.42927	Up	4.20495	Up	2.7641	Up	4.50487	Up	DNA repair protein Rad51, putative, expressed
LOC_Os12g05310	2.07988	Up	3.01561	Up	1.12492	Up	2.32066	Up	retrotransposon protein, putative, unclassified, expressed
LOC_Os12g05510	2.09009	Up	-1.87802	Down	1.7022	Up	1.16637	Up	expressed protein
LOC_Os12g05740	1.33349	Up	1.74883	Up	1.4054	Up	1.61114	Up	expressed protein
LOC_Os12g05860	2.02678	Up	-2.49835	Down	2.28074	Up	1.96147	Up	Cupin domain containing protein, expressed
LOC_Os12g10660	2.82231	Up	1.17135	Up	1.35089	Up	1.63052	Up	B-box zinc finger family protein, putative, expressed
LOC_Os12g13950	-1.51002	Down	-1.73176	Down	-2.82222	Down	-2.56072	Down	POLA2 - Putative DNA polymerase alpha complex subunit, expressed
LOC_Os12g15920	-1.10358	Down	-3.30766	Down	-2.16532	Down	-2.52089	Down	laccase precursor protein, putative, expressed
LOC_Os12g16210	-4.35266	Down	-3.75388	Down	-5.40877	Down	-6.14808	Down	zinc finger family protein, putative, expressed
LOC_Os12g16690	-2.97391	Down	-2.49233	Down	-3.30067	Down	-3.11415	Down	zinc finger, C3HC4 type domain containing protein, expressed
LOC_Os12g17530	-2.71794	Down	-1.26793	Down	-4.6287	Down	-1.89581	Down	expressed protein
LOC_Os12g23460	Inf	Up	4.32286	Up	2.96872	Up	4.19495	Up	expressed protein
LOC_Os12g26960	2.39507	Up	2.42074	Up	2.30597	Up	2.83824	Up	THION34 - Plant thionin family protein precursor, expressed
LOC_Os12g30520	3.83161	Up	4.71934	Up	3.24568	Up	4.90188	Up	pumilio-family RNA binding repeat containing protein, expressed
LOC_Os12g31370	4.04782	Up	5.78812	Up	3.00316	Up	4.54977	Up	DNA repair protein Rad51, putative, expressed
LOC_Os12g32760	-1.13653	Down	-1.62334	Down	1.7522	Up	1.1558	Up	transporter family protein, putative, expressed
LOC_Os12g34510	-1.44221	Down	-1.50872	Down	-4.09247	Down	-3.03267	Down	Core histone H2A/H2B/H3/H4 domain containing protein, putative, expressed
LOC_Os12g34840	-1.97121	Down	-1.14114	Down	-6.51058	Down	-2.46772	Down	rhoGAP domain containing protein, expressed
LOC_Os12g35610	-2.04068	Down	-2.48599	Down	2.99559	Up	2.58045	Up	respiratory burst oxidase, putative, expressed
LOC_Os12g36170	-1.09589	Down	-1.01789	Down	-1.89694	Down	-1.71753	Down	HEAT repeat family protein, putative, expressed
LOC_Os12g36890	-7.75931	Down	-4.9106	Down	-7.66573	Down	-7.04991	Down	CSLD4 - cellulose synthase-like family D, expressed
LOC_Os12g37400	-2.97762	Down	-2.52686	Down	-3.85924	Down	-2.63993	Down	MCM7 - Putative minichromosome maintenance MCM complex subunit 7, expressed
LOC_Os12g38120	1.43303	Up	1.42495	Up	2.48482	Up	2.29771	Up	thaumatin family domain containing protein, expressed
LOC_Os12g39980	-2.14278	Down	-2.58121	Down	-4.77261	Down	-5.33304	Down	kinesin motor domain containing protein, putative, expressed
LOC_Os12g40180	-1.20248	Down	-2.0271	Down	1.5086	Up	1.84693	Up	expressed protein
LOC_Os12g40390	3.37324	Up	2.55102	Up	2.35381	Up	2.75378	Up	expressed protein
LOC_Os12g40860	-1.05256	Down	-1.1819	Down	-2.93665	Down	-2.13667	Down	Leucine Rich Repeat family protein, expressed
LOC_Os12g42160	-3.97511	Down	-2.77994	Down	-6.79392	Down	-4.649	Down	kinesin motor domain containing protein, putative, expressed
LOC_Os12g43990	1.52736	Up	2.16448	Up	2.03593	Up	2.47547	Up	expressed protein
LOC_Os12g44090	-1.35245	Down	-1.0441	Down	-3.201	Down	-1.19832	Down	leucine-rich repeat family protein, putative, expressed

## Sheet: Table S4
Table S4. 2961 common DEGs in response to variety
Gene	YG0R vs NG0R		YG0S vs NG0S		YG5R vs NG5R		YG5S vs NG5S		Note
	log2FoldChange	Up/Down	log2FoldChange	Up/Down	log2FoldChange	Up/Down	log2FoldChange	Up/Down
ChrSy.fgenesh.gene.42	2.07216	Up	1.34214	Up	2.03322	Up	1.81895	Up	expressed protein
ChrSy.fgenesh.gene.44	Inf	Down	Inf	Down	-6.22344	Down	Inf	Down	expressed protein
ChrUn.fgenesh.gene.1	2.27963	Up	1.77549	Up	3.97996	Up	1.46608	Up	expressed protein
ChrUn.fgenesh.gene.18	-9.73836	Down	Inf	Down	-5.59453	Down	-9.33676	Down	expressed protein
ChrUn.fgenesh.gene.20	-10.0957	Down	-10.5194	Down	-6.28043	Down	-8.65655	Down	expressed protein
ChrUn.fgenesh.gene.26	Inf	Down	Inf	Down	Inf	Down	Inf	Down	expressed protein
ChrUn.fgenesh.gene.76	-6.74753	Down	-4.61714	Down	-4.81571	Down	-5.17933	Down	expressed protein
ChrUn.fgenesh.gene.79	-5.9964	Down	Inf	Down	Inf	Down	-7.21281	Down	expressed protein
ChrUn.fgenesh.gene.83	-6.96348	Down	-8.70647	Down	-8.51233	Down	-6.7319	Down	expressed protein
ChrUn.fgenesh.gene.85	-8.72711	Down	-9.77334	Down	-5.79661	Down	-7.5692	Down	expressed protein
ChrUn.fgenesh.gene.86	Inf	Down	Inf	Down	-6.76848	Down	-8.36066	Down	expressed protein
LOC_Os01g01550	Inf	Down	Inf	Down	Inf	Down	-5.06447	Down	transposon protein, putative, CACTA, En/Spm sub-class, expressed
LOC_Os01g01560	4.88047	Up	2.82097	Up	2.14899	Up	2.56465	Up	transposon protein, putative, unclassified, expressed
LOC_Os01g01570	2.70803	Up	2.36773	Up	3.19653	Up	2.23639	Up	kinesin heavy chain, putative, expressed
LOC_Os01g01580	1.89756	Up	2.07133	Up	3.79956	Up	2.26258	Up	expressed protein
LOC_Os01g01890	-1.16306	Down	-1.05815	Down	3.72646	Up	3.3768	Up	expressed protein
LOC_Os01g02310	4.56186	Up	4.13914	Up	3.97312	Up	Inf	Up	expressed protein
LOC_Os01g02320	8.35022	Up	8.11681	Up	7.22159	Up	9.21071	Up	protein kinase domain containing protein, expressed
LOC_Os01g02430	-5.60813	Down	-8.15603	Down	-3.76681	Down	-7.24625	Down	TAK14, putative, expressed
LOC_Os01g02450	Inf	Down	-6.26015	Down	-6.41767	Down	Inf	Down	retrotransposon protein, putative, unclassified, expressed
LOC_Os01g02590	Inf	Up	Inf	Up	7.37979	Up	7.335	Up	receptor-like kinase, putative, expressed
LOC_Os01g02600	4.03565	Up	1.24491	Up	Inf	Up	2.51998	Up	Ser/Thr receptor-like kinase, putative, expressed
LOC_Os01g02730	-5.66954	Down	-3.84754	Down	-4.42363	Down	-3.85942	Down	TAK14, putative, expressed
LOC_Os01g02750	-4.79221	Down	-2.57136	Down	-3.68959	Down	-1.94538	Down	protein kinase domain containing protein, expressed
LOC_Os01g02760	Inf	Up	3.75269	Up	5.91754	Up	3.53212	Up	receptor-like kinase, putative, expressed
LOC_Os01g02830	Inf	Up	Inf	Up	Inf	Up	6.70453	Up	receptor-like kinase ARK1AS, putative, expressed
LOC_Os01g02850	Inf	Up	Inf	Up	Inf	Up	6.79428	Up	expressed protein
LOC_Os01g03980	1.92413	Up	1.16923	Up	-1.0594	Down	-1.24856	Down	expressed protein
LOC_Os01g04370	3.65247	Up	3.29479	Up	5.64887	Up	2.85426	Up	hsp20/alpha crystallin family protein, putative, expressed
LOC_Os01g04380	4.30555	Up	5.19552	Up	6.10245	Up	5.51497	Up	hsp20/alpha crystallin family protein, putative, expressed
LOC_Os01g05090	6.16586	Up	6.37932	Up	7.04175	Up	5.83194	Up	expressed protein
LOC_Os01g05180	5.37869	Up	4.96165	Up	3.3272	Up	2.02776	Up	expressed protein
LOC_Os01g05220	Inf	Up	Inf	Up	Inf	Up	Inf	Up	expressed protein
LOC_Os01g05280	Inf	Up	Inf	Up	Inf	Up	Inf	Up	expressed protein
LOC_Os01g05289	Inf	Up	Inf	Up	Inf	Up	Inf	Up	expressed protein
LOC_Os01g05460	Inf	Up	5.07626	Up	Inf	Up	3.17017	Up	expressed protein
LOC_Os01g05530	1.98627	Up	1.61213	Up	2.00387	Up	1.45445	Up	expressed protein
LOC_Os01g05585	-4.2333	Down	Inf	Down	-2.24135	Down	-4.19372	Down	metallothionein, putative, expressed
LOC_Os01g05610	5.3314	Up	3.58589	Up	3.67209	Up	4.41358	Up	Core histone H2A/H2B/H3/H4 domain containing protein, putative, expressed
LOC_Os01g05650	1.88788	Up	1.60525	Up	2.19876	Up	2.24026	Up	metallothionein, putative, expressed
LOC_Os01g05730	Inf	Down	Inf	Down	-4.95038	Down	Inf	Down	retrotransposon protein, putative, unclassified, expressed
LOC_Os01g05770	Inf	Up	3.77474	Up	4.84401	Up	4.00557	Up	expressed protein
LOC_Os01g05780	Inf	Up	2.37837	Up	Inf	Up	3.44255	Up	expressed protein
LOC_Os01g05940	-3.02496	Down	-2.27513	Down	-2.16228	Down	-2.53486	Down	receptor kinase, putative, expressed
LOC_Os01g05980	-4.11615	Down	Inf	Down	-2.47016	Down	-3.99559	Down	receptor kinase, putative, expressed
LOC_Os01g06510	Inf	Up	Inf	Up	9.87632	Up	Inf	Up	arginyl-tRNA synthetase, putative, expressed
LOC_Os01g06520	Inf	Up	8.1308	Up	Inf	Up	Inf	Up	verticillium wilt disease resistance protein, putative, expressed
LOC_Os01g06680	5.91747	Up	Inf	Up	6.76793	Up	Inf	Up	retrotransposon protein, putative, unclassified, expressed
LOC_Os01g06740	Inf	Up	Inf	Up	Inf	Up	Inf	Up	ribosome inactivating protein, putative, expressed
LOC_Os01g06910	Inf	Up	Inf	Up	Inf	Up	Inf	Up	expressed protein
LOC_Os01g06920	-1.80883	Down	2.69133	Up	1.56614	Up	3.1546	Up	resistance protein SlVe1 precursor, putative, expressed
LOC_Os01g07140	2.44223	Up	1.71802	Up	2.04189	Up	1.50256	Up	kelch repeat-containing protein, putative, expressed
LOC_Os01g07212	-1.26202	Down	-1.09211	Down	-1.23483	Down	-1.44472	Down	staphylococcal nuclease homologue, putative, expressed
LOC_Os01g07890	3.06495	Up	6.55939	Up	2.73714	Up	2.86867	Up	expressed protein
LOC_Os01g07900	Inf	Up	Inf	Up	Inf	Up	Inf	Up	expressed protein
LOC_Os01g07920	2.76052	Up	3.0455	Up	3.35259	Up	2.88764	Up	prolyl 4-hydroxylase, putative, expressed
LOC_Os01g07950	3.18686	Up	2.79626	Up	3.43685	Up	2.63859	Up	OsGrx_S15.2 - glutaredoxin subgroup II, expressed
LOC_Os01g08010	3.52613	Up	2.7748	Up	2.62189	Up	2.35874	Up	expressed protein
LOC_Os01g08860	Inf	Up	9.04952	Up	7.21363	Up	6.52374	Up	hsp20/alpha crystallin family protein, putative, expressed
LOC_Os01g08880	Inf	Up	Inf	Up	7.16392	Up	Inf	Up	expressed protein
LOC_Os01g08890	Inf	Up	10.4904	Up	7.12365	Up	8.24011	Up	expressed protein
LOC_Os01g08960	2.31874	Up	2.91622	Up	2.1205	Up	2.11268	Up	phosducin-like protein 3, putative, expressed
LOC_Os01g09384	6.44061	Up	5.64715	Up	8.04319	Up	9.32149	Up	ankyrin repeat domain containing protein, putative, expressed
LOC_Os01g09410	Inf	Up	9.28916	Up	6.29292	Up	8.19958	Up	expressed protein
LOC_Os01g09420	3.15157	Up	2.91952	Up	2.15932	Up	2.79603	Up	expressed protein
LOC_Os01g09540	-5.00128	Down	-4.22478	Down	-4.00665	Down	-2.20499	Down	HAD superfamily phosphatase, putative, expressed
LOC_Os01g09665	5.45056	Up	4.83958	Up	4.40134	Up	4.88682	Up	expressed protein
LOC_Os01g10490	1.80908	Up	1.20133	Up	2.80813	Up	-1.2165	Down	keratin, type I cytoskeletal 9, putative, expressed
LOC_Os01g10520	-3.54132	Down	-2.90055	Down	-3.53691	Down	-4.98078	Down	expressed protein
LOC_Os01g11010	-1.4811	Down	-1.72181	Down	-1.10094	Down	-1.40901	Down	peptide-N4-asparagine amidase A, putative, expressed
LOC_Os01g11054	4.12864	Up	1.73061	Up	2.90048	Up	1.68247	Up	phosphoenolpyruvate carboxylase, putative, expressed
LOC_Os01g11660	Inf	Up	Inf	Up	Inf	Up	5.00385	Up	GDSL-like lipase/acylhydrolase, putative, expressed
LOC_Os01g11910	-1.41913	Down	-1.38923	Down	-3.48557	Down	-1.85148	Down	basic helix-loop-helix, putative, expressed
LOC_Os01g12060	Inf	Up	Inf	Up	Inf	Up	Inf	Up	expressed protein
LOC_Os01g12240	-1.01561	Down	-1.87773	Down	-1.85387	Down	-1.28673	Down	hypothetical protein
LOC_Os01g12290	Inf	Up	Inf	Up	Inf	Up	5.72569	Up	S-locus lectin protein kinase family protein, putative, expressed
LOC_Os01g12304	Inf	Up	Inf	Up	7.38553	Up	6.69536	Up	esterase, putative, expressed
LOC_Os01g12330	-6.5582	Down	Inf	Down	-4.3329	Down	Inf	Down	expressed protein
LOC_Os01g12340	3.40814	Up	4.4908	Up	2.20733	Up	2.55038	Up	retrotransposon protein, putative, unclassified, expressed
LOC_Os01g12374	Inf	Up	Inf	Up	Inf	Up	Inf	Up	expressed protein
LOC_Os01g12430	1.70603	Up	1.30881	Up	-1.43396	Down	-1.05451	Down	receptor-like protein kinase, putative, expressed
LOC_Os01g12464	1.96675	Up	2.66924	Up	-1.30412	Down	-1.09036	Down	CHCH domain containing protein, expressed
LOC_Os01g12870	1.62313	Up	1.71327	Up	2.21549	Up	2.08405	Up	eukaryotic translation initiation factor 3 subunit E-interacting protein, putative, expressed
LOC_Os01g13050	Inf	Up	Inf	Up	Inf	Up	Inf	Up	long cell-linked locus protein, putative, expressed
LOC_Os01g13300	1.84859	Up	2.06216	Up	1.7313	Up	2.14665	Up	B3 DNA binding domain containing protein, expressed
LOC_Os01g13660	-1.48284	Down	-1.14261	Down	-1.09383	Down	-1.65229	Down	expressed protein
LOC_Os01g13780	Inf	Up	Inf	Up	4.02673	Up	Inf	Up	expressed protein
LOC_Os01g14130	2.29156	Up	3.46159	Up	3.31269	Up	2.30908	Up	expressed protein
LOC_Os01g14514	Inf	Up	Inf	Up	5.13489	Up	Inf	Up	expressed protein
LOC_Os01g14720	-3.67326	Down	-3.65643	Down	-3.25045	Down	-3.82902	Down	transcription regulator, putative, expressed
LOC_Os01g14770	8.44203	Up	8.04059	Up	9.60271	Up	8.10623	Up	retrotransposon protein, putative, unclassified, expressed
LOC_Os01g15270	6.58395	Up	8.10253	Up	2.31943	Up	1.74528	Up	expressed protein
LOC_Os01g15290	10.411	Up	Inf	Up	6.8666	Up	8.62876	Up	ribosomal L18p/L5e family protein, putative, expressed
LOC_Os01g15399	Inf	Up	8.07426	Up	7.23215	Up	8.92699	Up	expressed protein
LOC_Os01g15448	7.62722	Up	7.09953	Up	6.51402	Up	7.27351	Up	expressed protein
LOC_Os01g16124	Inf	Up	7.51619	Up	7.83375	Up	8.36164	Up	retrotransposon protein, putative, unclassified, expressed
LOC_Os01g16130	Inf	Up	11.0828	Up	7.58575	Up	8.81043	Up	retrotransposon protein, putative, unclassified, expressed
LOC_Os01g17300	Inf	Up	Inf	Up	Inf	Up	Inf	Up	expressed protein
LOC_Os01g17396	3.41288	Up	2.35656	Up	3.19954	Up	1.22165	Up	expressed protein
LOC_Os01g18160	Inf	Up	Inf	Up	Inf	Up	Inf	Up	expressed protein
LOC_Os01g18410	-1.67956	Down	-1.33691	Down	-2.11664	Down	-1.6525	Down	expressed protein
LOC_Os01g18860	-7.41625	Down	-7.78985	Down	-4.96622	Down	-6.3779	Down	S-adenosylmethionine synthetase, putative, expressed
LOC_Os01g19130	1.52715	Up	1.7255	Up	1.43385	Up	1.92529	Up	protein phosphatase 2C, putative, expressed
LOC_Os01g19140	Inf	Up	9.30021	Up	Inf	Up	7.99095	Up	O-sialoglycoprotein endopeptidase, putative, expressed
LOC_Os01g19850	-1.36705	Down	-2.27948	Down	1.3198	Up	1.0292	Up	amino acid permease family protein, putative, expressed
LOC_Os01g20894	Inf	Up	6.0047	Up	Inf	Up	Inf	Up	expressed protein
LOC_Os01g21240	-2.68983	Down	-2.06295	Down	-1.01691	Down	-2.02086	Down	MLA6 protein, putative, expressed
LOC_Os01g21520	Inf	Down	Inf	Down	-4.11426	Down	-5.39875	Down	esterase/lipase/thioesterase family protein, putative, expressed
LOC_Os01g22000	Inf	Up	5.37855	Up	4.33382	Up	Inf	Up	expressed protein
LOC_Os01g22090	4.48018	Up	8.08956	Up	4.08996	Up	8.14033	Up	expressed protein
LOC_Os01g22380	Inf	Up	Inf	Up	5.19484	Up	Inf	Up	expressed protein
LOC_Os01g22450	Inf	Up	Inf	Up	6.40658	Up	Inf	Up	expressed protein
LOC_Os01g22480	2.37322	Up	1.81592	Up	1.9101	Up	1.99668	Up	OsFBDUF4 - F-box and DUF domain containing protein, expressed
LOC_Os01g23070	4.37537	Up	3.40807	Up	Inf	Up	4.9418	Up	expressed protein
LOC_Os01g23730	Inf	Up	4.41377	Up	3.8793	Up	3.66263	Up	retrotransposon protein, putative, unclassified, expressed
LOC_Os01g23850	Inf	Up	Inf	Up	5.62555	Up	Inf	Up	transposon protein, putative, CACTA, En/Spm sub-class, expressed
LOC_Os01g23870	Inf	Up	Inf	Up	Inf	Up	Inf	Up	expressed protein
LOC_Os01g24440	2.2096	Up	2.52277	Up	1.90195	Up	2.08184	Up	glycine-rich protein, putative, expressed
LOC_Os01g24710	2.68637	Up	1.85023	Up	1.5284	Up	1.66112	Up	jacalin-like lectin domain containing protein, expressed
LOC_Os01g24720	Inf	Up	Inf	Up	Inf	Up	5.63641	Up	expressed protein
LOC_Os01g24764	Inf	Up	Inf	Up	4.29775	Up	7.64493	Up	expressed protein
LOC_Os01g25030	7.05443	Up	6.54879	Up	10.0934	Up	Inf	Up	dirigent, putative
LOC_Os01g25710	Inf	Up	Inf	Up	6.1293	Up	Inf	Up	transposon protein, putative, CACTA, En/Spm sub-class, expressed
LOC_Os01g25720	3.99353	Up	3.51861	Up	4.52439	Up	5.04049	Up	disease resistance protein RGA4, putative, expressed
LOC_Os01g25920	Inf	Up	12.0372	Up	6.61868	Up	7.34836	Up	expressed protein
LOC_Os01g26070	Inf	Up	Inf	Up	7.53077	Up	Inf	Up	expressed protein
LOC_Os01g26280	Inf	Up	Inf	Up	Inf	Up	Inf	Up	OsWAK8 - OsWAK receptor-like protein kinase, expressed
LOC_Os01g26370	Inf	Up	Inf	Up	6.93629	Up	7.69903	Up	expressed protein
LOC_Os01g26390	Inf	Up	Inf	Up	5.80714	Up	Inf	Up	TKL_IRAK_DUF26-lh.1 - DUF26 kinases have homology to DUF26 containing loci, expressed
LOC_Os01g26920	3.80338	Up	3.55441	Up	3.40588	Up	3.39664	Up	expressed protein
LOC_Os01g26940	1.2441	Up	1.06424	Up	1.17761	Up	1.4441	Up	transposon protein, putative, CACTA, En/Spm sub-class, expressed
LOC_Os01g26970	3.25463	Up	4.70403	Up	3.87925	Up	4.10784	Up	expressed protein
LOC_Os01g27020	4.20898	Up	3.53406	Up	2.93928	Up	3.29731	Up	transposon protein, putative, unclassified, expressed
LOC_Os01g27040	1.8264	Up	2.0257	Up	2.87879	Up	3.27142	Up	chromatin-remodeling complex ATPase chain, putative, expressed
LOC_Os01g27050	Inf	Up	5.62049	Up	4.58922	Up	6.78092	Up	flavin-containing monooxygenase family protein, putative, expressed
LOC_Os01g27340	Inf	Up	Inf	Up	11.7849	Up	10.296	Up	glutathione S-transferase, putative, expressed
LOC_Os01g27590	Inf	Up	Inf	Up	5.92866	Up	Inf	Up	transposon protein, putative, Pong sub-class, expressed
LOC_Os01g27700	Inf	Up	Inf	Up	2.30485	Up	Inf	Up	laccase precursor protein, putative, expressed
LOC_Os01g27770	2.7439	Up	4.805	Up	2.66537	Up	4.88206	Up	expressed protein
LOC_Os01g27890	-2.68968	Down	-3.72703	Down	-1.39486	Down	-4.19715	Down	cytochrome P450, putative, expressed
LOC_Os01g28134	5.86996	Up	2.10002	Up	2.9611	Up	2.4827	Up	expressed protein
LOC_Os01g28300	-1.8749	Down	Inf	Down	-2.80697	Down	-8.58819	Down	OsFBX7 - F-box domain containing protein, expressed
LOC_Os01g28580	Inf	Up	Inf	Up	Inf	Up	Inf	Up	expressed protein
LOC_Os01g28600	3.50896	Up	4.4685	Up	4.63334	Up	4.26979	Up	exo70 exocyst complex subunit family protein, putative, expressed
LOC_Os01g28960	Inf	Up	Inf	Up	4.43323	Up	Inf	Up	retrotransposon protein, putative, Ty3-gypsy subclass, expressed
LOC_Os01g28980	Inf	Up	Inf	Up	4.47283	Up	Inf	Up	proton-dependent oligopeptide transport, putative, expressed
LOC_Os01g29390	2.49777	Up	2.64229	Up	2.33391	Up	2.35836	Up	expressed protein
LOC_Os01g29450	-2.84631	Down	-2.18352	Down	-1.87553	Down	-2.11127	Down	retrotransposon protein, putative, unclassified, expressed
LOC_Os01g29680	Inf	Up	4.37206	Up	6.20125	Up	Inf	Up	retrotransposon protein, putative, Ty1-copia subclass, expressed
LOC_Os01g30956	7.63285	Up	Inf	Up	4.24432	Up	4.89751	Up	retrotransposon protein, putative, unclassified, expressed
LOC_Os01g31010	Inf	Up	Inf	Up	Inf	Up	Inf	Up	retrotransposon, putative, centromere-specific, expressed
LOC_Os01g31494	Inf	Up	5.22026	Up	3.02723	Up	4.35036	Up	expressed protein
LOC_Os01g31810	1.78732	Up	1.87132	Up	1.30177	Up	1.1624	Up	RNA recognition motif containing protein, putative, expressed
LOC_Os01g32439	Inf	Up	Inf	Up	5.60742	Up	Inf	Up	expressed protein
LOC_Os01g33450	7.88047	Up	Inf	Up	8.57879	Up	6.2282	Up	expressed protein
LOC_Os01g33540	1.82788	Up	1.47805	Up	1.85207	Up	1.55403	Up	transposon protein, putative, unclassified, expressed
LOC_Os01g33762	Inf	Up	Inf	Up	7.95085	Up	8.47431	Up	expressed protein
LOC_Os01g34660	4.60356	Up	4.29198	Up	3.77202	Up	3.7851	Up	RNAse P Rpr2/Rpp21 subunit domain containing protein, expressed
LOC_Os01g35730	Inf	Up	Inf	Up	Inf	Up	Inf	Up	retrotransposon protein, putative, Ty3-gypsy subclass, expressed
LOC_Os01g35789	Inf	Up	10.7576	Up	6.96292	Up	6.77189	Up	expressed protein
LOC_Os01g35830	Inf	Up	Inf	Up	6.69801	Up	9.63161	Up	expressed protein
LOC_Os01g35930	Inf	Up	Inf	Up	7.38014	Up	7.4134	Up	retrotransposon protein, putative, unclassified, expressed
LOC_Os01g36020	Inf	Down	Inf	Down	Inf	Down	Inf	Down	retrotransposon protein, putative, unclassified, expressed
LOC_Os01g36060	Inf	Up	Inf	Up	4.23018	Up	7.00675	Up	expressed protein
LOC_Os01g36240	1.60988	Up	2.11323	Up	2.83185	Up	2.37081	Up	peroxidase precursor, putative, expressed
LOC_Os01g36640	1.82034	Up	2.1279	Up	2.71234	Up	3.08234	Up	disease resistance protein RPM1, putative, expressed
LOC_Os01g36820	-10.2144	Down	Inf	Down	-7.93217	Down	Inf	Down	expressed protein
LOC_Os01g37210	Inf	Up	Inf	Up	7.17243	Up	Inf	Up	expressed protein
LOC_Os01g37220	Inf	Up	Inf	Up	Inf	Up	Inf	Up	expressed protein
LOC_Os01g37260	Inf	Up	Inf	Up	8.03541	Up	7.09948	Up	OsFBX14 - F-box domain containing protein, expressed
LOC_Os01g37280	Inf	Up	10.54	Up	6.56277	Up	7.68252	Up	expressed protein
LOC_Os01g37350	9.59932	Up	7.28928	Up	6.45938	Up	7.58853	Up	retrotransposon protein, putative, Ty3-gypsy subclass, expressed
LOC_Os01g37380	Inf	Up	Inf	Up	Inf	Up	Inf	Up	transposon protein, putative, unclassified, expressed
LOC_Os01g38180	1.67297	Up	3.57099	Up	1.54623	Up	2.32793	Up	peptidyl-prolyl isomerase, putative, expressed
LOC_Os01g38229	4.04778	Up	3.948	Up	3.88495	Up	4.00118	Up	peptidyl-prolyl isomerase, putative, expressed
LOC_Os01g38244	Inf	Up	7.95661	Up	7.18545	Up	9.45798	Up	expressed protein
LOC_Os01g38359	Inf	Up	Inf	Up	7.91952	Up	8.00535	Up	peptidyl-prolyl cis-trans isomerase, FKBP-type, putative, expressed
LOC_Os01g38480	4.83843	Up	4.91497	Up	4.46595	Up	4.86558	Up	GA18326-PA, putative, expressed
LOC_Os01g38490	Inf	Up	Inf	Up	8.29891	Up	6.46635	Up	expressed protein
LOC_Os01g38560	-3.24053	Down	-4.15963	Down	-3.03151	Down	-2.89784	Down	expressed protein
LOC_Os01g39040	Inf	Down	-4.00319	Down	-4.96283	Down	-2.73851	Down	DUF260 domain containing protein, putative, expressed
LOC_Os01g39060	-2.35971	Down	-2.33077	Down	-1.92363	Down	-1.82335	Down	expressed protein
LOC_Os01g39650	Inf	Down	Inf	Down	-6.11799	Down	-6.94502	Down	programmed cell death protein 2, putative, expressed
LOC_Os01g39670	1.68907	Up	3.77843	Up	3.18425	Up	3.45648	Up	OsFBD1 - F-box and FBD domain containing protein, expressed
LOC_Os01g39680	Inf	Up	Inf	Up	Inf	Up	6.26487	Up	expressed protein
LOC_Os01g39770	2.19186	Up	3.51192	Up	1.74674	Up	2.48879	Up	calcineurin B, putative, expressed
LOC_Os01g39780	2.00091	Up	1.75167	Up	1.49942	Up	1.60348	Up	expressed protein
LOC_Os01g39840	Inf	Up	7.70973	Up	Inf	Up	4.60454	Up	expressed protein
LOC_Os01g40120	-1.8913	Down	-2.79429	Down	-2.76587	Down	-3.97213	Down	expressed protein
LOC_Os01g40640	2.4662	Up	1.7478	Up	1.1863	Up	1.13763	Up	S1 RNA binding domain containing protein, expressed
LOC_Os01g40750	7.53516	Up	5.41859	Up	6.65866	Up	5.67578	Up	expressed protein
LOC_Os01g40820	Inf	Up	10.8154	Up	7.71531	Up	9.18553	Up	peptidase family M41 containing protein, expressed
LOC_Os01g41250	-1.43242	Down	-1.58765	Down	-1.96447	Down	-2.28582	Down	OsFBX17 - F-box domain containing protein, expressed
LOC_Os01g41420	4.26876	Up	4.51605	Up	3.68057	Up	3.27001	Up	transmembrane amino acid transporter protein, putative, expressed
LOC_Os01g41565	-7.78884	Down	-7.43212	Down	-6.79751	Down	-8.45566	Down	ATP-binding domain-containing protein, putative, expressed
LOC_Os01g41770	Inf	Up	7.0721	Up	2.96524	Up	2.83373	Up	leucine rich repeat protein, putative, expressed
LOC_Os01g41780	Inf	Up	Inf	Up	9.01735	Up	Inf	Up	expressed protein
LOC_Os01g41800	Inf	Down	-8.3253	Down	-7.79457	Down	Inf	Down	cytochrome P450, putative, expressed
LOC_Os01g41950	2.74441	Up	2.09541	Up	1.66451	Up	1.3816	Up	expressed protein
LOC_Os01g42060	3.9519	Up	3.45904	Up	2.29024	Up	2.52084	Up	expressed protein
LOC_Os01g43590	-3.01503	Down	-1.4073	Down	-2.46998	Down	-2.98832	Down	HSF-type DNA-binding domain containing protein, expressed
LOC_Os01g43620	5.92368	Up	6.04795	Up	4.10307	Up	5.7547	Up	expressed protein
LOC_Os01g43895	3.12375	Up	2.85067	Up	2.63638	Up	2.02164	Up	expressed protein
LOC_Os01g45040	-7.88599	Down	-9.78994	Down	-6.25594	Down	-7.51151	Down	Leucine rich repeat N-terminal domain containing protein, putative, expressed
LOC_Os01g45140	-2.48004	Down	-1.71449	Down	-1.53458	Down	-1.63964	Down	anthocyanin 3-O-beta-glucosyltransferase, putative, expressed
LOC_Os01g45800	Inf	Down	Inf	Down	Inf	Down	Inf	Down	transposon protein, putative, unclassified, expressed
LOC_Os01g46440	3.8337	Up	3.18643	Up	-4.10266	Down	-2.67384	Down	VQ domain containing protein, putative, expressed
LOC_Os01g46720	-1.79924	Down	-2.3099	Down	-1.76273	Down	-2.12171	Down	expressed protein
LOC_Os01g46900	Inf	Down	Inf	Down	Inf	Down	Inf	Down	transposon protein, putative, Mariner sub-class, expressed
LOC_Os01g47410	-2.08495	Down	-1.67812	Down	-1.9088	Down	-1.37501	Down	aspartic proteinase oryzasin-1 precursor, putative, expressed
LOC_Os01g47750	-1.29719	Down	-1.80343	Down	-1.59989	Down	-1.81274	Down	splicing factor U2AF 35 kDa subunit, putative, expressed
LOC_Os01g48040	2.029	Up	2.93573	Up	1.80384	Up	2.237	Up	S-locus-like receptor protein kinase, putative, expressed
LOC_Os01g48120	-8.50924	Down	Inf	Down	-6.70878	Down	-8.58357	Down	expressed protein
LOC_Os01g48339	Inf	Up	Inf	Up	6.87147	Up	Inf	Up	expressed protein
LOC_Os01g48610	-2.28485	Down	-1.61715	Down	-2.6466	Down	-2.40819	Down	expressed protein
LOC_Os01g48760	-1.26282	Down	-1.01706	Down	-1.2746	Down	-1.37185	Down	THAP domain-containing protein 4, putative, expressed
LOC_Os01g49110	-1.74667	Down	-1.81131	Down	-2.09591	Down	-1.9552	Down	prenyltransferase, putative, expressed
LOC_Os01g49219	Inf	Up	Inf	Up	7.90724	Up	6.49842	Up	expressed protein
LOC_Os01g49370	5.67197	Up	Inf	Up	Inf	Up	Inf	Up	expressed protein
LOC_Os01g49470	-1.74174	Down	-2.00358	Down	-1.16672	Down	-1.25047	Down	E3 ubiquitin ligase, putative, expressed
LOC_Os01g49614	2.07492	Up	1.70293	Up	2.64979	Up	1.46918	Up	Protein kinase domain containing protein, expressed
LOC_Os01g49630	Inf	Up	5.50893	Up	Inf	Up	4.36676	Up	proteophosphoglycan ppg4, putative, expressed
LOC_Os01g49920	4.35844	Up	3.88757	Up	3.3612	Up	3.29862	Up	protein kinase, putative, expressed
LOC_Os01g50170	-2.43792	Down	-3.50471	Down	-2.39923	Down	-3.50318	Down	eukaryotic aspartyl protease domain containing protein, expressed
LOC_Os01g50622	-1.7819	Down	-2.2908	Down	-1.33148	Down	-1.61698	Down	DNA-binding protein DSP1, putative, expressed
LOC_Os01g50970	8.11096	Up	7.11283	Up	Inf	Up	7.76447	Up	expressed protein
LOC_Os01g50980	Inf	Up	Inf	Up	Inf	Up	4.55271	Up	cullin, putative, expressed
LOC_Os01g51020	1.37216	Up	1.91677	Up	2.58083	Up	2.14853	Up	60S ribosomal protein L28-1, putative, expressed
LOC_Os01g51370	Inf	Up	Inf	Up	6.60403	Up	7.53434	Up	expressed protein
LOC_Os01g51670	10.8753	Up	10.6042	Up	9.11367	Up	9.8262	Up	expressed protein
LOC_Os01g51850	-1.95651	Down	-1.16629	Down	-1.81774	Down	-1.6157	Down	expressed protein
LOC_Os01g51870	-2.86886	Down	-2.50872	Down	-1.50507	Down	-2.42385	Down	methyltransferase, putative, expressed
LOC_Os01g52320	-1.73855	Down	-1.27201	Down	-2.84597	Down	-1.99632	Down	NB-ARC domain containing protein, expressed
LOC_Os01g52594	Inf	Up	Inf	Up	8.33305	Up	8.86523	Up	expressed protein
LOC_Os01g52810	Inf	Up	10.4014	Up	8.49205	Up	7.74402	Up	expressed protein
LOC_Os01g52900	6.58173	Up	9.79409	Up	4.18865	Up	3.54253	Up	expressed protein
LOC_Os01g53255	-8.12546	Down	-8.20409	Down	-8.13512	Down	Inf	Down	expressed protein
LOC_Os01g53730	1.49108	Up	2.58499	Up	1.57989	Up	1.6323	Up	expressed protein
LOC_Os01g54040	-1.7743	Down	-1.43579	Down	-1.97291	Down	-1.46886	Down	ATP-dependent protease La, putative, expressed
LOC_Os01g54190	1.5587	Up	1.17147	Up	1.70739	Up	1.12769	Up	expressed protein
LOC_Os01g54300	-1.90451	Down	-1.07087	Down	-1.8174	Down	-1.03972	Down	OsMan02 - Endo-Beta-Mannanase, expressed
LOC_Os01g54360	Inf	Up	Inf	Up	Inf	Up	Inf	Up	expressed protein
LOC_Os01g54450	-1.45867	Down	-3.73265	Down	-2.81921	Down	-4.23886	Down	DUF584 domain containing protein, putative, expressed
LOC_Os01g54980	Inf	Down	Inf	Down	-6.03614	Down	-7.46855	Down	expressed protein
LOC_Os01g55090	11.2192	Up	11.3007	Up	7.02062	Up	8.25781	Up	transposon protein, putative, Mutator sub-class, expressed
LOC_Os01g55240	4.28425	Up	4.45426	Up	1.61383	Up	2.70883	Up	gibberellin 2-beta-dioxygenase, putative, expressed
LOC_Os01g55390	Inf	Up	Inf	Up	7.80829	Up	8.79641	Up	retrotransposon protein, putative, unclassified, expressed
LOC_Os01g55510	1.72804	Up	2.69513	Up	1.93973	Up	2.04152	Up	dynein light chain type 1 domain containing protein, expressed
LOC_Os01g55660	Inf	Up	Inf	Up	4.78964	Up	4.66092	Up	retrotransposon protein, putative, Ty1-copia subclass, expressed
LOC_Os01g56260	Inf	Up	Inf	Up	Inf	Up	Inf	Up	expressed protein
LOC_Os01g56270	1.82683	Up	1.18392	Up	1.42536	Up	1.00485	Up	transposon protein, putative, CACTA, En/Spm sub-class, expressed
LOC_Os01g56730	Inf	Up	6.56399	Up	Inf	Up	Inf	Up	expressed protein
LOC_Os01g56850	Inf	Up	8.41499	Up	Inf	Up	7.84115	Up	expressed protein
LOC_Os01g56890	1.40197	Up	1.71527	Up	1.04415	Up	1.29192	Up	expressed protein
LOC_Os01g56900	1.25531	Up	1.93098	Up	1.20814	Up	1.68092	Up	expressed protein
LOC_Os01g57082	7.2913	Up	6.76636	Up	6.01418	Up	6.82477	Up	insulin-degrading enzyme, putative, expressed
LOC_Os01g57250	Inf	Up	10.9259	Up	7.42545	Up	8.03507	Up	expressed protein
LOC_Os01g57270	Inf	Up	Inf	Up	8.47368	Up	9.04579	Up	disease resistance RPP13-like protein 1, putative, expressed
LOC_Os01g57280	3.69782	Up	7.64411	Up	5.08747	Up	6.11365	Up	rp1, putative, expressed
LOC_Os01g57340	2.48021	Up	5.3442	Up	4.6178	Up	6.54974	Up	rp1, putative, expressed
LOC_Os01g57440	1.27357	Up	1.04663	Up	1.13641	Up	1.2918	Up	DNA repair metallo-beta-lactamase, putative, expressed
LOC_Os01g57480	3.32726	Up	3.25659	Up	2.98309	Up	3.28015	Up	serine/threonine-protein kinase receptor precursor, putative, expressed
LOC_Os01g57540	Inf	Up	Inf	Up	Inf	Up	7.90358	Up	protein kinase, putative, expressed
LOC_Os01g57570	-1.25581	Down	-1.75656	Down	-2.21792	Down	-1.35596	Down	NADPH-dependent FMN reductase domain containing protein, expressed
LOC_Os01g57890	2.05603	Up	3.71664	Up	2.00861	Up	3.95064	Up	Homeobox domain containing protein, expressed
LOC_Os01g57920	4.52539	Up	Inf	Up	Inf	Up	3.59849	Up	OsFBL3 - F-box domain and LRR containing protein, expressed
LOC_Os01g58240	-1.16565	Down	-3.10122	Down	-1.30463	Down	-2.85527	Down	OsSub6 - Putative Subtilisin homologue, expressed
LOC_Os01g58330	Inf	Up	Inf	Up	5.85871	Up	Inf	Up	expressed protein
LOC_Os01g58520	1.67346	Up	2.7908	Up	2.23962	Up	2.09572	Up	disease resistance protein, putative, expressed
LOC_Os01g58630	-1.23744	Down	-1.81382	Down	-1.48904	Down	-1.69897	Down	pentatricopeptide repeat, putative, expressed
LOC_Os01g58670	-4.38511	Down	-5.52872	Down	-3.94867	Down	-6.94281	Down	expressed protein
LOC_Os01g60420	2.10727	Up	3.44429	Up	1.82406	Up	2.56136	Up	expressed protein
LOC_Os01g61170	-2.05719	Down	-2.091	Down	-2.33528	Down	-3.03232	Down	prenylated rab acceptor, putative, expressed
LOC_Os01g62010	1.41915	Up	1.90604	Up	1.45162	Up	1.42585	Up	hydrolase, alpha/beta fold family domain containing protein, expressed
LOC_Os01g62100	Inf	Up	Inf	Up	7.42582	Up	8.48872	Up	retrotransposon protein, putative, unclassified, expressed
LOC_Os01g62570	-1.80525	Down	-1.64016	Down	-1.02794	Down	-1.10132	Down	ATP/GTP/Ca++ binding protein, putative, expressed
LOC_Os01g62600	-3.7054	Down	-3.36435	Down	-2.42444	Down	-1.57961	Down	laccase precursor protein, putative, expressed
LOC_Os01g62750	Inf	Up	Inf	Up	6.39584	Up	8.83584	Up	expressed protein
LOC_Os01g62860	1.98999	Up	1.70012	Up	2.7899	Up	1.80838	Up	oxidoreductase, aldo/keto reductase family protein, putative, expressed
LOC_Os01g63690	1.42085	Up	4.04659	Up	1.58413	Up	1.49463	Up	hs1, putative, expressed
LOC_Os01g64290	Inf	Up	Inf	Up	Inf	Up	Inf	Up	expressed protein
LOC_Os01g64330	Inf	Up	8.91447	Up	4.62787	Up	7.19282	Up	retrotransposon protein, putative, unclassified, expressed
LOC_Os01g64730	2.53757	Up	2.82464	Up	1.21649	Up	1.28038	Up	bZIP transcription factor domain containing protein, expressed
LOC_Os01g65000	1.14712	Up	1.52693	Up	1.87282	Up	1.08485	Up	ammonium transporter protein, putative, expressed
LOC_Os01g65100	-1.85057	Down	-1.81604	Down	-1.79554	Down	-2.21763	Down	peptide transporter, putative, expressed
LOC_Os01g65110	-2.11664	Down	-2.06638	Down	-1.53249	Down	-1.98903	Down	POT family protein, expressed
LOC_Os01g65140	-1.53864	Down	-2.57464	Down	-1.90958	Down	-2.02664	Down	peptide transporter PTR2, putative, expressed
LOC_Os01g65670	-3.07179	Down	-1.59799	Down	-2.10573	Down	-1.7958	Down	amino acid transporter, putative, expressed
LOC_Os01g65692	Inf	Up	Inf	Up	5.89489	Up	4.39307	Up	expressed protein
LOC_Os01g65992	1.06158	Up	1.9126	Up	1.15473	Up	1.58606	Up	expressed protein
LOC_Os01g66180	1.1417	Up	1.45775	Up	1.22594	Up	1.40159	Up	cytochrome c, putative, expressed
LOC_Os01g66480	Inf	Up	Inf	Up	Inf	Up	Inf	Up	expressed protein
LOC_Os01g66680	-7.89325	Down	-6.24472	Down	-5.76933	Down	-4.00636	Down	S-domain receptor-like protein kinase, putative, expressed
LOC_Os01g66890	3.13219	Up	2.43987	Up	2.87457	Up	2.97309	Up	BTBZ1 - Bric-a-Brac, Tramtrack, and Broad Complex BTB domain with TAZ zinc finger and Calmodulin-binding domains, expressed
LOC_Os01g66900	7.31859	Up	8.22392	Up	5.36938	Up	4.73032	Up	expressed protein
LOC_Os01g67030	1.60928	Up	5.44027	Up	2.40161	Up	4.31071	Up	auxin-responsive protein, putative, expressed
LOC_Os01g67650	-5.8824	Down	Inf	Down	-3.14586	Down	Inf	Down	gibberellin response modulator protein, putative, expressed
LOC_Os01g67910	Inf	Up	Inf	Up	6.1074	Up	Inf	Up	expressed protein
LOC_Os01g68179	Inf	Up	Inf	Up	Inf	Up	5.1613	Up	expressed protein
LOC_Os01g68310	1.18629	Up	1.08011	Up	2.49403	Up	1.94918	Up	sas10/Utp3 family protein, expressed
LOC_Os01g68510	Inf	Up	Inf	Up	6.46042	Up	10.3625	Up	peptide transporter PTR2, putative, expressed
LOC_Os01g69850	4.07109	Up	2.56323	Up	3.15059	Up	2.58036	Up	OsMADS65 - MADS-box family gene with MIKC* type-box, expressed
LOC_Os01g69904	Inf	Up	Inf	Up	6.244	Up	8.72305	Up	expressed protein
LOC_Os01g70010	-1.6147	Down	-1.11028	Down	-2.20507	Down	-1.41277	Down	ribosomal protein L7Ae, putative, expressed
LOC_Os01g70720	Inf	Up	Inf	Up	6.70909	Up	6.42069	Up	expressed protein
LOC_Os01g71540	Inf	Up	Inf	Up	5.634	Up	6.17296	Up	expressed protein
LOC_Os01g71590	Inf	Up	Inf	Up	6.04008	Up	8.61007	Up	expressed protein
LOC_Os01g71620	Inf	Up	11.0634	Up	6.75055	Up	8.04337	Up	expressed protein
LOC_Os01g71624	Inf	Up	Inf	Up	7.80489	Up	Inf	Up	expressed protein
LOC_Os01g71630	11.8485	Up	11.5801	Up	7.3486	Up	8.19927	Up	expressed protein
LOC_Os01g71740	7.47328	Up	8.63883	Up	4.68717	Up	5.59795	Up	amino acid permease family protein, putative, expressed
LOC_Os01g71800	-3.6907	Down	-3.62528	Down	-6.82705	Down	-2.8248	Down	lecithin cholesterol acyltransferase, putative, expressed
LOC_Os01g71810	-1.74579	Down	-1.76263	Down	-3.62953	Down	-2.45434	Down	glycosyl hydrolases family 17, putative, expressed
LOC_Os01g71860	5.36926	Up	5.20069	Up	3.63306	Up	2.61021	Up	glycosyl hydrolases family 17, putative, expressed
LOC_Os01g71930	Inf	Up	Inf	Up	7.65078	Up	7.53633	Up	glycosyl hydrolases family 17 protein, expressed
LOC_Os01g72370	-3.51929	Down	-3.24935	Down	-2.93672	Down	-3.15483	Down	helix-loop-helix DNA-binding domain containing protein, expressed
LOC_Os01g72630	-5.62123	Down	-4.86862	Down	-6.45988	Down	-5.89036	Down	expressed protein
LOC_Os01g72650	4.70878	Up	3.88576	Up	4.2605	Up	3.55055	Up	RNA recognition motif containing protein, putative, expressed
LOC_Os01g72670	1.58633	Up	1.51375	Up	1.81368	Up	1.44979	Up	expressed protein
LOC_Os01g72910	4.42693	Up	2.75765	Up	1.6029	Up	1.35721	Up	abscisic stress-ripening, putative, expressed
LOC_Os01g73070	4.89871	Up	6.60149	Up	1.89945	Up	5.72405	Up	expressed protein
LOC_Os01g73200	1.80868	Up	2.18322	Up	-1.60281	Down	-1.17939	Down	peroxidase precursor, putative, expressed
LOC_Os01g73644	9.79286	Up	Inf	Up	7.1608	Up	6.74246	Up	expressed protein
LOC_Os01g73656	Inf	Up	Inf	Up	7.52327	Up	7.67923	Up	expressed protein
LOC_Os01g73662	Inf	Up	Inf	Up	Inf	Up	Inf	Up	expressed protein
LOC_Os01g73670	4.46142	Up	5.96163	Up	4.03914	Up	6.15331	Up	expressed protein
LOC_Os01g73680	1.48747	Up	1.4087	Up	1.01932	Up	1.92447	Up	aspartyl aminopeptidase, putative, expressed
LOC_Os01g74110	-1.96879	Down	-1.52229	Down	-2.29241	Down	-1.42146	Down	metal cation transporter, putative, expressed
LOC_Os01g74670	Inf	Up	Inf	Up	Inf	Up	5.5727	Up	expressed protein
LOC_Os02g01870	Inf	Up	9.50037	Up	5.89715	Up	9.68837	Up	expressed protein
LOC_Os02g01880	3.29922	Up	4.87112	Up	1.25379	Up	3.03257	Up	U5 small nuclear ribonucleoprotein 200 kDa helicase, putative, expressed
LOC_Os02g02210	Inf	Up	Inf	Up	Inf	Up	4.84636	Up	aminotransferase, putative, expressed
LOC_Os02g02240	Inf	Down	-9.36173	Down	-8.75012	Down	-5.64825	Down	expressed protein
LOC_Os02g02660	-6.62278	Down	-7.34392	Down	-6.39686	Down	-7.07759	Down	retrotransposon protein, putative, unclassified, expressed
LOC_Os02g03640	-6.09777	Down	-6.95106	Down	-4.95778	Down	-6.7034	Down	expressed protein
LOC_Os02g04730	5.14048	Up	4.65309	Up	3.34648	Up	4.05387	Up	cycloartenol synthase, putative, expressed
LOC_Os02g04750	-3.21644	Down	-8.06433	Down	-4.54658	Down	-4.09864	Down	cycloartenol synthase, putative, expressed
LOC_Os02g04900	Inf	Down	-4.22092	Down	-6.1102	Down	-5.46161	Down	expressed protein
LOC_Os02g04924	4.10524	Up	4.13317	Up	3.31472	Up	3.03131	Up	retrotransposon protein, putative, unclassified, expressed
LOC_Os02g05000	-5.52778	Down	-4.41978	Down	-4.76436	Down	-4.36936	Down	expressed protein
LOC_Os02g05350	Inf	Down	Inf	Down	-5.7362	Down	-4.66289	Down	expressed protein
LOC_Os02g05360	8.88755	Up	Inf	Up	6.95473	Up	7.64198	Up	expressed protein
LOC_Os02g05930	2.27021	Up	2.75377	Up	1.91388	Up	1.59529	Up	phytosulfokine receptor precursor, putative, expressed
LOC_Os02g05970	1.61779	Up	2.62318	Up	4.08356	Up	4.51762	Up	phytosulfokine receptor precursor, putative, expressed
LOC_Os02g05980	3.71555	Up	3.13244	Up	3.98915	Up	4.60305	Up	phytosulfokine receptor precursor, putative, expressed
LOC_Os02g06010	2.93808	Up	2.99704	Up	2.9116	Up	2.69976	Up	integral membrane protein, putative, expressed
LOC_Os02g06230	6.52693	Up	4.96162	Up	5.02007	Up	4.00871	Up	retrotransposon protein, putative, unclassified, expressed
LOC_Os02g06290	-1.79646	Down	-1.4954	Down	-2.22849	Down	-1.76934	Down	rhodanese-like domain containing protein, putative, expressed
LOC_Os02g06690	4.73885	Up	5.12111	Up	5.61329	Up	2.39693	Up	plastocyanin-like domain containing protein, putative, expressed
LOC_Os02g06754	Inf	Up	Inf	Up	6.80766	Up	5.47324	Up	expressed protein
LOC_Os02g06760	Inf	Up	Inf	Up	Inf	Up	7.14612	Up	expressed protein
LOC_Os02g06770	Inf	Up	Inf	Up	Inf	Up	4.99008	Up	expressed protein
LOC_Os02g06779	Inf	Up	Inf	Up	Inf	Up	Inf	Up	expressed protein
LOC_Os02g06790	Inf	Up	8.91012	Up	8.31488	Up	7.26037	Up	expressed protein
LOC_Os02g06810	4.498	Up	4.62644	Up	Inf	Up	Inf	Up	retrotransposon protein, putative, unclassified, expressed
LOC_Os02g06820	5.49403	Up	6.00753	Up	7.09297	Up	6.25534	Up	transposon protein, putative, unclassified, expressed
LOC_Os02g07340	1.70355	Up	1.27638	Up	1.44632	Up	1.11958	Up	HEAT repeat family protein, putative, expressed
LOC_Os02g07700	Inf	Up	Inf	Up	Inf	Up	Inf	Up	expressed protein
LOC_Os02g07709	Inf	Up	Inf	Up	Inf	Up	Inf	Up	expressed protein
LOC_Os02g08080	-1.46794	Down	-1.99296	Down	-1.05251	Down	-1.48739	Down	expressed protein
LOC_Os02g09220	12.472	Up	11.5073	Up	4.07531	Up	7.29814	Up	cytochrome P450, putative, expressed
LOC_Os02g09940	-2.2627	Down	-1.04475	Down	-2.11836	Down	-1.44103	Down	peroxiredoxin, putative, expressed
LOC_Os02g10614	Inf	Up	Inf	Up	Inf	Up	Inf	Up	expressed protein
LOC_Os02g10710	1.95655	Up	4.65249	Up	1.86546	Up	1.85221	Up	hsp20/alpha crystallin family protein, putative, expressed
LOC_Os02g10950	3.54883	Up	2.12998	Up	2.20653	Up	2.76342	Up	expressed protein
LOC_Os02g11720	-3.02713	Down	-1.83714	Down	-2.81976	Down	-2.4802	Down	lipase, putative, expressed
LOC_Os02g11940	1.53169	Up	1.04009	Up	1.71243	Up	1.21	Up	sterol glucosyltransferase, putative, expressed
LOC_Os02g11960	7.89295	Up	Inf	Up	5.60588	Up	6.43903	Up	ABC transporter, ATP-binding protein, putative, expressed
LOC_Os02g11970	Inf	Up	Inf	Up	Inf	Up	Inf	Up	expressed protein
LOC_Os02g12010	Inf	Up	Inf	Up	5.19479	Up	6.52353	Up	receptor-like protein kinase precursor, putative, expressed
LOC_Os02g12030	-5.93479	Down	-4.62754	Down	-5.32452	Down	-4.21889	Down	receptor-like protein kinase precursor, putative, expressed
LOC_Os02g12050	Inf	Up	Inf	Up	7.32795	Up	Inf	Up	hypothetical protein
LOC_Os02g12070	1.33002	Up	4.94729	Up	2.24005	Up	4.07631	Up	expressed protein
LOC_Os02g12100	1.89622	Up	1.9567	Up	Inf	Up	3.62106	Up	expressed protein
LOC_Os02g12130	5.91604	Up	5.60612	Up	6.13197	Up	6.0911	Up	cysteine-rich receptor-like protein kinase 35 precursor, putative, expressed
LOC_Os02g12200	Inf	Up	Inf	Up	Inf	Up	6.04438	Up	kinesin heavy chain, putative, expressed
LOC_Os02g12320	7.07365	Up	6.03276	Up	5.97929	Up	6.10881	Up	retrotransposon protein, putative, Ty3-gypsy subclass, expressed
LOC_Os02g12380	5.71987	Up	5.89611	Up	2.91782	Up	3.54148	Up	histone deacetylase, putative, expressed
LOC_Os02g12400	Inf	Up	Inf	Up	6.38889	Up	6.38591	Up	receptor-like protein kinase precursor, putative, expressed
LOC_Os02g12420	Inf	Up	4.83721	Up	5.06187	Up	Inf	Up	receptor-like protein kinase precursor, putative, expressed
LOC_Os02g12450	2.76109	Up	4.25966	Up	1.45595	Up	2.42368	Up	receptor-like protein kinase 2 precursor, putative, expressed
LOC_Os02g12480	14.1227	Up	11.1843	Up	7.46296	Up	7.79042	Up	expressed protein
LOC_Os02g12490	Inf	Up	7.86627	Up	5.84775	Up	7.26659	Up	expressed protein
LOC_Os02g12890	3.29293	Up	3.34815	Up	5.43939	Up	7.21964	Up	cytochrome P450, putative, expressed
LOC_Os02g12910	2.39254	Up	2.78792	Up	1.58216	Up	1.36787	Up	receptor-like protein kinase 5 precursor, putative, expressed
LOC_Os02g12939	6.77132	Up	6.29489	Up	5.52115	Up	5.35437	Up	expressed protein
LOC_Os02g13020	Inf	Up	Inf	Up	Inf	Up	Inf	Up	expressed protein
LOC_Os02g13160	3.89164	Up	3.68349	Up	3.55277	Up	2.75197	Up	F-box protein PP2-A15, putative, expressed
LOC_Os02g13510	-1.87408	Down	-1.34717	Down	-1.08598	Down	-1.14307	Down	receptor-like protein kinase 5 precursor, putative, expressed
LOC_Os02g13910	1.27993	Up	1.11887	Up	1.99706	Up	1.74813	Up	retrotransposon protein, putative, Ty1-copia subclass, expressed
LOC_Os02g14290	-1.12653	Down	-1.10592	Down	-1.59948	Down	-1.22894	Down	scramblase, putative, expressed
LOC_Os02g14500	Inf	Up	10.6318	Up	6.84591	Up	8.3392	Up	expressed protein
LOC_Os02g14520	Inf	Up	Inf	Up	7.58548	Up	7.51857	Up	transposon protein, putative, CACTA, En/Spm sub-class, expressed
LOC_Os02g14800	4.6582	Up	5.26057	Up	3.27691	Up	4.28934	Up	expressed protein
LOC_Os02g15670	Inf	Up	Inf	Up	Inf	Up	Inf	Up	expressed protein
LOC_Os02g15700	1.40337	Up	2.40517	Up	1.47943	Up	1.83957	Up	expressed protein
LOC_Os02g16040	1.39218	Up	1.38241	Up	1.22011	Up	1.20758	Up	ubiquitin-conjugating enzyme, putative, expressed
LOC_Os02g16050	Inf	Up	4.51438	Up	7.33856	Up	3.9436	Up	transposon protein, putative, unclassified, expressed
LOC_Os02g16060	Inf	Up	Inf	Up	3.5499	Up	Inf	Up	RGA-1, putative, expressed
LOC_Os02g16070	Inf	Up	Inf	Up	Inf	Up	Inf	Up	lr1 disease resistance protein, putative, expressed
LOC_Os02g16270	1.41495	Up	2.65832	Up	3.408	Up	4.72042	Up	xa1, putative, expressed
LOC_Os02g16280	6.05718	Up	Inf	Up	Inf	Up	4.87856	Up	retrotransposon protein, putative, unclassified, expressed
LOC_Os02g16480	Inf	Up	Inf	Up	Inf	Up	6.46677	Up	nucleolar transcription factor 1, putative, expressed
LOC_Os02g16490	9.08332	Up	9.98775	Up	7.07879	Up	7.49623	Up	expressed protein
LOC_Os02g16690	Inf	Up	8.2146	Up	6.60732	Up	5.53366	Up	expressed protein
LOC_Os02g17620	7.98481	Up	6.93072	Up	5.74215	Up	5.96163	Up	isochorismatase family protein, putative, expressed
LOC_Os02g18064	Inf	Up	Inf	Up	Inf	Up	7.44616	Up	expressed protein
LOC_Os02g18080	4.60929	Up	3.06044	Up	4.65094	Up	5.08864	Up	NB-ARC domain containing protein, expressed
LOC_Os02g18140	Inf	Up	Inf	Up	Inf	Up	Inf	Up	NBS type disease resistance protein, putative, expressed
LOC_Os02g18150	Inf	Up	Inf	Up	Inf	Up	7.96481	Up	expressed protein
LOC_Os02g18180	2.14722	Up	3.49832	Up	2.67697	Up	4.10954	Up	ATP-binding cassette sub-family E member 1, putative, expressed
LOC_Os02g18510	4.52526	Up	Inf	Up	3.3454	Up	Inf	Up	stripe rust resistance protein Yr10, putative, expressed
LOC_Os02g19470	Inf	Up	Inf	Up	Inf	Up	Inf	Up	expressed protein
LOC_Os02g19550	-2.37153	Down	-2.26444	Down	-3.29545	Down	-3.83305	Down	lectin-like receptor kinase, putative, expressed
LOC_Os02g19980	1.96305	Up	3.15965	Up	1.88421	Up	3.94591	Up	expressed protein
LOC_Os02g20190	-1.87155	Down	-1.27018	Down	-1.08317	Down	-1.47643	Down	Leucine Rich Repeat family protein, expressed
LOC_Os02g20200	Inf	Up	Inf	Up	Inf	Up	Inf	Up	retrotransposon protein, putative, unclassified, expressed
LOC_Os02g20310	-1.354	Down	-1.77805	Down	-1.49209	Down	-1.76629	Down	expressed protein
LOC_Os02g20360	-3.99079	Down	-4.65288	Down	-3.24922	Down	-3.02717	Down	tyrosine aminotransferase, putative, expressed
LOC_Os02g20630	Inf	Up	7.8313	Up	6.04713	Up	6.35668	Up	retrotransposon protein, putative, unclassified, expressed
LOC_Os02g20640	Inf	Up	Inf	Up	5.56744	Up	Inf	Up	retrotransposon protein, putative, unclassified, expressed
LOC_Os02g20890	Inf	Down	Inf	Down	-7.87886	Down	Inf	Down	transposon protein, putative, Mutator sub-class, expressed
LOC_Os02g20934	Inf	Up	9.32007	Up	7.53428	Up	9.66332	Up	expressed protein
LOC_Os02g20960	Inf	Up	Inf	Up	4.7403	Up	Inf	Up	hypothetical protein
LOC_Os02g20980	1.35572	Up	1.20573	Up	1.35919	Up	1.17403	Up	expressed protein
LOC_Os02g21260	Inf	Up	7.08114	Up	6.26929	Up	5.60334	Up	OsFBL8 - F-box domain and LRR containing protein, expressed
LOC_Os02g21520	3.39847	Up	3.27351	Up	4.45173	Up	3.56232	Up	chalcone isomerase 3, putative, expressed
LOC_Os02g21550	Inf	Up	2.32114	Up	7.54594	Up	2.28399	Up	flavonol synthase/flavanone 3-hydroxylase, putative, expressed
LOC_Os02g22290	2.16706	Up	2.10555	Up	1.94224	Up	2.54827	Up	retrotransposon protein, putative, Ty3-gypsy subclass, expressed
LOC_Os02g22570	Inf	Up	Inf	Up	6.66513	Up	6.07688	Up	retrotransposon protein, putative, unclassified, expressed
LOC_Os02g22580	Inf	Up	Inf	Up	6.87366	Up	7.22269	Up	expressed protein
LOC_Os02g22590	Inf	Up	Inf	Up	7.28585	Up	7.73711	Up	expressed protein
LOC_Os02g23826	Inf	Up	Inf	Up	Inf	Up	7.71669	Up	expressed protein
LOC_Os02g23930	Inf	Up	Inf	Up	7.1608	Up	8.10869	Up	expressed protein
LOC_Os02g23939	Inf	Up	Inf	Up	6.45048	Up	9.07373	Up	expressed protein
LOC_Os02g24210	Inf	Up	Inf	Up	Inf	Up	Inf	Up	expressed protein
LOC_Os02g26014	2.54311	Up	1.56191	Up	1.41703	Up	1.17614	Up	terpene synthase, putative, expressed
LOC_Os02g26190	Inf	Up	Inf	Up	Inf	Up	Inf	Up	transposon protein, putative, CACTA, En/Spm sub-class, expressed
LOC_Os02g26790	Inf	Up	Inf	Up	8.3062	Up	7.99296	Up	expressed protein
LOC_Os02g26794	Inf	Up	Inf	Up	5.89176	Up	Inf	Up	expressed protein
LOC_Os02g27160	-5.74466	Down	-4.00058	Down	-5.26844	Down	-7.03594	Down	retrotransposon protein, putative, unclassified, expressed
LOC_Os02g27592	Inf	Up	Inf	Up	4.6359	Up	6.9637	Up	expressed protein
LOC_Os02g27594	Inf	Up	11.7238	Up	6.72927	Up	6.60565	Up	expressed protein
LOC_Os02g27674	4.76014	Up	3.23618	Up	6.00173	Up	4.60968	Up	expressed protein
LOC_Os02g27850	1.13497	Up	1.5374	Up	1.02645	Up	2.27091	Up	retrotransposon protein, putative, unclassified, expressed
LOC_Os02g28030	Inf	Down	Inf	Down	-6.08724	Down	Inf	Down	expressed protein
LOC_Os02g28220	3.49929	Up	4.69071	Up	3.41068	Up	3.72638	Up	transferase family protein, putative, expressed
LOC_Os02g29040	Inf	Up	Inf	Up	4.14547	Up	Inf	Up	ankyrin repeat domain containing protein, putative, expressed
LOC_Os02g29160	-5.24546	Down	-2.2134	Down	-3.49752	Down	-1.9187	Down	ankyrin, putative, expressed
LOC_Os02g29300	10.4186	Up	Inf	Up	7.30783	Up	8.63822	Up	expressed protein
LOC_Os02g29500	Inf	Up	7.64957	Up	7.88084	Up	8.52072	Up	expressed protein
LOC_Os02g29774	Inf	Up	8.02276	Up	Inf	Up	7.14626	Up	expressed protein
LOC_Os02g29870	4.08278	Up	6.80779	Up	4.44317	Up	5.76117	Up	retrotransposon protein, putative, unclassified, expressed
LOC_Os02g29960	-4.16787	Down	-2.41666	Down	-2.1007	Down	-1.90259	Down	cytochrome P450, putative, expressed
LOC_Os02g30070	Inf	Up	Inf	Up	Inf	Up	Inf	Up	expressed protein
LOC_Os02g30100	-3.08418	Down	-2.33359	Down	-2.96186	Down	-2.0418	Down	cytochrome P450, putative, expressed
LOC_Os02g30110	-2.4644	Down	-1.82606	Down	-1.74999	Down	-1.84725	Down	cytochrome P450, putative, expressed
LOC_Os02g30114	Inf	Up	Inf	Up	5.71686	Up	Inf	Up	expressed protein
LOC_Os02g30470	1.88682	Up	1.80005	Up	1.78211	Up	1.88055	Up	expressed protein
LOC_Os02g30530	Inf	Up	11.459	Up	6.97621	Up	9.12426	Up	transposon protein, putative, unclassified, expressed
LOC_Os02g30540	Inf	Up	Inf	Up	Inf	Up	Inf	Up	protein kinase, putative, expressed
LOC_Os02g30790	3.65032	Up	3.4436	Up	4.43658	Up	3.13293	Up	SAR DNA-binding protein-like, putative, expressed
LOC_Os02g31830	Inf	Up	Inf	Up	Inf	Up	4.54007	Up	expressed protein
LOC_Os02g32900	Inf	Down	Inf	Down	-6.63425	Down	Inf	Down	expressed protein
LOC_Os02g33310	-2.49663	Down	-2.83531	Down	-2.00023	Down	-2.57337	Down	OsFBD7 - F-box and FBD domain containing protein, expressed
LOC_Os02g33670	1.26298	Up	-1.21519	Down	-2.75865	Down	-2.84033	Down	expressed protein
LOC_Os02g33780	1.65059	Up	2.64077	Up	1.60536	Up	1.93272	Up	serine-aspartate repeat-containing protein I precursor, putative, expressed
LOC_Os02g33790	6.54312	Up	Inf	Up	Inf	Up	5.73072	Up	expressed protein
LOC_Os02g34120	Inf	Down	Inf	Down	-5.75725	Down	-7.78491	Down	expressed protein
LOC_Os02g34190	2.83703	Up	2.35519	Up	2.03575	Up	1.63589	Up	expressed protein
LOC_Os02g34740	Inf	Up	Inf	Up	Inf	Up	7.47672	Up	retrotransposon protein, putative, unclassified, expressed
LOC_Os02g34760	1.01831	Up	2.11608	Up	1.27838	Up	2.14315	Up	retrotransposon protein, putative, unclassified, expressed
LOC_Os02g34900	Inf	Up	Inf	Up	Inf	Up	6.39396	Up	transposon protein, putative, CACTA, En/Spm sub-class, expressed
LOC_Os02g35020	2.06738	Up	2.09683	Up	1.65594	Up	1.1455	Up	glycosyl transferase, putative, expressed
LOC_Os02g36020	6.57909	Up	6.89998	Up	4.00633	Up	6.24839	Up	transposon protein, putative, CACTA, En/Spm sub-class, expressed
LOC_Os02g36150	-5.50075	Down	-3.34874	Down	-4.23383	Down	-1.99005	Down	cytochrome P450, putative, expressed
LOC_Os02g36510	Inf	Down	Inf	Down	-7.96116	Down	Inf	Down	ethylene-insensitive 3, putative, expressed
LOC_Os02g37150	2.49904	Up	2.60994	Up	2.68732	Up	2.77504	Up	expressed protein
LOC_Os02g37254	Inf	Up	Inf	Up	Inf	Up	5.6329	Up	expressed protein
LOC_Os02g37260	Inf	Up	Inf	Up	3.77268	Up	4.43457	Up	hypothetical protein
LOC_Os02g37280	Inf	Up	6.25225	Up	7.23009	Up	6.07974	Up	heavy metal transport/detoxification protein, putative, expressed
LOC_Os02g37290	3.89747	Up	4.83544	Up	3.31969	Up	4.00532	Up	heavy metal associated domain containing protein, expressed
LOC_Os02g37300	1.22521	Up	2.51255	Up	1.9684	Up	1.83134	Up	heavy metal associated domain containing protein, expressed
LOC_Os02g37309	Inf	Up	Inf	Up	Inf	Up	9.06697	Up	expressed protein
LOC_Os02g37320	1.98639	Up	2.6407	Up	3.14124	Up	2.05754	Up	heavy metal associated domain containing protein, expressed
LOC_Os02g37330	2.42221	Up	1.66416	Up	2.27125	Up	1.11313	Up	heavy metal associated domain containing protein, expressed
LOC_Os02g37480	1.79263	Up	2.69703	Up	1.21572	Up	3.05215	Up	glycine-rich cell wall structural protein precursor, putative, expressed
LOC_Os02g37800	Inf	Up	Inf	Up	6.14532	Up	8.30742	Up	lecithin:cholesterol acyltransferase, putative, expressed
LOC_Os02g38000	-3.81185	Down	-3.64466	Down	-1.31971	Down	-5.12186	Down	retrotransposon protein, putative, unclassified, expressed
LOC_Os02g38392	5.23516	Up	4.4809	Up	5.80224	Up	6.1976	Up	NBS-LRR disease resistance protein, putative, expressed
LOC_Os02g38690	2.18669	Up	2.49248	Up	2.13084	Up	1.8672	Up	protein phosphatase 2C containing protein, expressed
LOC_Os02g38780	Inf	Up	9.60265	Up	6.76667	Up	10.3213	Up	protein phosphatase 2C containing protein, expressed
LOC_Os02g38790	Inf	Up	Inf	Up	Inf	Up	4.44816	Up	expressed protein
LOC_Os02g38810	-2.3698	Down	-2.11279	Down	-2.04732	Down	-1.72529	Down	26S proteasome non-ATPase regulatory subunit 6, putative, expressed
LOC_Os02g38860	Inf	Up	Inf	Up	4.70095	Up	Inf	Up	expressed protein
LOC_Os02g39150	7.72141	Up	4.22104	Up	3.45943	Up	2.50457	Up	expressed protein
LOC_Os02g39330	1.68866	Up	3.24568	Up	-1.6591	Down	-1.39448	Down	CHIT1 - Chitinase family protein precursor, expressed
LOC_Os02g39900	4.59356	Up	2.87074	Up	3.57839	Up	3.62769	Up	transposon protein, putative, unclassified, expressed
LOC_Os02g40120	-3.33066	Down	-1.9125	Down	-3.18563	Down	-2.97687	Down	expressed protein
LOC_Os02g40260	7.00688	Up	11.5163	Up	2.84246	Up	6.6175	Up	uncharacterized protein At4g06744 precursor, putative, expressed
LOC_Os02g40280	-3.80192	Down	-3.97412	Down	-3.87162	Down	Inf	Down	piwi domain containing protein, putative, expressed
LOC_Os02g40330	4.91738	Up	4.49288	Up	1.50184	Up	2.79923	Up	retrotransposon protein, putative, Ty3-gypsy subclass, expressed
LOC_Os02g40400	Inf	Down	-4.87949	Down	Inf	Down	-5.88137	Down	expressed protein
LOC_Os02g40800	Inf	Up	6.3207	Up	5.46194	Up	Inf	Up	expressed protein
LOC_Os02g41720	Inf	Up	Inf	Up	Inf	Up	Inf	Up	transposon protein, putative, unclassified, expressed
LOC_Os02g41954	5.07777	Up	4.53351	Up	1.82557	Up	2.17597	Up	gibberellin 2-beta-dioxygenase 7, putative, expressed
LOC_Os02g42190	Inf	Up	4.96631	Up	6.17114	Up	7.42656	Up	OsWAK16 - OsWAK receptor-like protein kinase, expressed
LOC_Os02g42430	-1.50264	Down	-1.24844	Down	-2.72568	Down	-1.83204	Down	GEM, putative, expressed
LOC_Os02g42640	3.83801	Up	6.98058	Up	1.39959	Up	3.20904	Up	CBS domain-containing protein, putative, expressed
LOC_Os02g42650	2.14894	Up	1.52982	Up	2.11013	Up	1.38851	Up	expansin precursor, putative, expressed
LOC_Os02g42710	2.60455	Up	2.44673	Up	2.70709	Up	1.759	Up	C2 domain containing protein, putative, expressed
LOC_Os02g43080	-2.62399	Down	-2.06201	Down	-2.73219	Down	-1.85976	Down	PPR repeat domain containing protein, putative, expressed
LOC_Os02g43314	Inf	Up	Inf	Up	Inf	Up	Inf	Up	expressed protein
LOC_Os02g43410	-5.21387	Down	-7.12964	Down	-3.17469	Down	-5.28705	Down	transposon protein, putative, unclassified, expressed
LOC_Os02g43770	2.74221	Up	3.04423	Up	1.39283	Up	1.57235	Up	DUF630/DUF632 domains containing protein, putative, expressed
LOC_Os02g43970	1.40162	Up	1.89954	Up	2.46113	Up	1.53946	Up	AP2 domain containing protein, expressed
LOC_Os02g44230	2.9144	Up	3.57689	Up	1.77147	Up	3.99437	Up	CPuORF22 - conserved peptide uORF-containing transcript, expressed
LOC_Os02g44599	1.01889	Up	1.40352	Up	1.0456	Up	1.19109	Up	expressed protein
LOC_Os02g44970	1.97545	Up	2.51766	Up	2.84778	Up	2.86357	Up	expressed protein
LOC_Os02g44990	3.31917	Up	3.85542	Up	1.75518	Up	1.5712	Up	OsFBDUF13 - F-box and DUF domain containing protein, expressed
LOC_Os02g45040	5.48187	Up	5.06607	Up	4.40013	Up	4.85167	Up	retrotransposon protein, putative, unclassified, expressed
LOC_Os02g45160	2.29424	Up	1.01909	Up	2.90011	Up	1.59402	Up	aluminum-activated malate transporter, putative, expressed
LOC_Os02g45930	1.17029	Up	2.27037	Up	1.00866	Up	1.03	Up	expressed protein
LOC_Os02g46030	1.4532	Up	3.1648	Up	1.2994	Up	2.56785	Up	MYB family transcription factor, putative, expressed
LOC_Os02g46260	-4.91873	Down	-1.38138	Down	-4.12554	Down	-2.03118	Down	OsSCP9 - Putative Serine Carboxypeptidase homologue, expressed
LOC_Os02g46690	2.68402	Up	3.75584	Up	1.70317	Up	1.44486	Up	OsFBD8 - F-box and FBD domain containing protein, expressed
LOC_Os02g47320	-1.94422	Down	-1.8852	Down	-2.0073	Down	-1.68184	Down	vacuolar ATPase G subunit, putative, expressed
LOC_Os02g47500	5.48397	Up	6.06573	Up	4.17783	Up	4.82279	Up	nodulin, putative, expressed
LOC_Os02g47510	-4.19743	Down	-2.63181	Down	-2.10174	Down	-2.85577	Down	9-cis-epoxycarotenoid dioxygenase 1, chloroplast precursor, putative, expressed
LOC_Os02g48770	4.53322	Up	2.85623	Up	4.46294	Up	4.2113	Up	SAM dependent carboxyl methyltransferase, putative, expressed
LOC_Os02g49010	4.80064	Up	Inf	Up	3.52236	Up	Inf	Up	retrotransposon protein, putative, Ty3-gypsy subclass
LOC_Os02g49555	1.39132	Up	1.4829	Up	1.235	Up	1.03818	Up	expressed protein
LOC_Os02g49640	Inf	Down	-3.95136	Down	-6.02493	Down	-4.54807	Down	expressed protein
LOC_Os02g49720	3.97042	Up	3.47617	Up	1.26762	Up	-1.91101	Down	aldehyde dehydrogenase, putative, expressed
LOC_Os02g49920	-4.08873	Down	-2.87372	Down	-2.65253	Down	-2.26781	Down	3-ketoacyl-CoA synthase, putative, expressed
LOC_Os02g50140	Inf	Up	9.79753	Up	7.85382	Up	6.63922	Up	caleosin related protein, putative, expressed
LOC_Os02g50540	10.9018	Up	11.1307	Up	6.60875	Up	7.671	Up	expressed protein
LOC_Os02g50710	2.65016	Up	3.86311	Up	1.8339	Up	1.17285	Up	expressed protein
LOC_Os02g50805	-6.82574	Down	-6.08762	Down	-7.13047	Down	-9.48467	Down	transposon protein, putative, CACTA, En/Spm sub-class, expressed
LOC_Os02g51119	1.8792	Up	1.09576	Up	3.01988	Up	1.59867	Up	expressed protein
LOC_Os02g52620	-1.23067	Down	-1.83596	Down	-1.46866	Down	-2.25111	Down	expressed protein
LOC_Os02g52700	5.35027	Up	Inf	Up	6.00722	Up	6.02323	Up	alpha-amylase precursor, putative, expressed
LOC_Os02g52710	5.0239	Up	Inf	Up	5.12766	Up	Inf	Up	alpha-amylase precursor, putative, expressed
LOC_Os02g52830	-1.50799	Down	-1.48957	Down	-1.51265	Down	-2.18233	Down	lipase, putative, expressed
LOC_Os02g52934	Inf	Up	Inf	Up	Inf	Up	7.23765	Up	expressed protein
LOC_Os02g52950	1.24228	Up	1.50157	Up	1.63032	Up	1.17343	Up	expressed protein
LOC_Os02g53020	-8.19365	Down	Inf	Down	-7.18975	Down	-7.5686	Down	transposon protein, putative, CACTA, En/Spm sub-class, expressed
LOC_Os02g53180	2.69953	Up	2.22536	Up	1.44282	Up	1.78609	Up	1-aminocyclopropane-1-carboxylate oxidase protein, putative, expressed
LOC_Os02g53230	1.80638	Up	3.26669	Up	1.94431	Up	2.80227	Up	transcription elongation factor SPT5 homolog 1, putative, expressed
LOC_Os02g53250	Inf	Up	7.69477	Up	4.0132	Up	7.52401	Up	expressed protein
LOC_Os02g53384	Inf	Up	Inf	Up	6.92236	Up	Inf	Up	expressed protein
LOC_Os02g53835	Inf	Down	-8.07768	Down	-6.87053	Down	-8.75456	Down	expressed protein
LOC_Os02g53880	-4.74328	Down	Inf	Down	-2.80623	Down	Inf	Down	expressed protein
LOC_Os02g53950	Inf	Down	Inf	Down	Inf	Down	Inf	Down	expressed protein
LOC_Os02g53990	-1.54382	Down	-2.11431	Down	-1.33215	Down	-1.93711	Down	cyclin-related protein, putative, expressed
LOC_Os02g54240	Inf	Down	Inf	Down	-5.71045	Down	Inf	Down	OsFBX62 - F-box domain containing protein, expressed
LOC_Os02g54930	Inf	Up	Inf	Up	Inf	Up	Inf	Up	expressed protein
LOC_Os02g55670	2.80231	Up	2.90574	Up	Inf	Up	5.37101	Up	expressed protein
LOC_Os02g56150	2.8769	Up	2.48733	Up	3.05536	Up	2.13854	Up	expressed protein
LOC_Os02g56334	5.92143	Up	3.00224	Up	3.63792	Up	2.45596	Up	OsWAK18b - OsWAK short gene, expressed
LOC_Os02g56340	Inf	Up	Inf	Up	Inf	Up	Inf	Up	expressed protein
LOC_Os02g56360	4.40519	Up	3.98092	Up	4.49719	Up	4.1356	Up	expressed protein
LOC_Os02g56370	2.1312	Up	3.81341	Up	2.35488	Up	2.69381	Up	OsWAK20 - OsWAK receptor-like protein kinase, expressed
LOC_Os02g56380	9.61243	Up	10.6085	Up	8.27002	Up	10.2464	Up	OsWAK21 - OsWAK receptor-like cytoplasmic kinase OsWAK-RLCK, expressed
LOC_Os02g56440	Inf	Up	Inf	Up	Inf	Up	5.87257	Up	expressed protein
LOC_Os02g56450	Inf	Up	Inf	Up	Inf	Up	Inf	Up	expressed protein
LOC_Os02g56460	12.7682	Up	12.818	Up	3.74932	Up	3.5364	Up	dehydrogenase, putative, expressed
LOC_Os02g56630	-4.99251	Down	-3.03243	Down	-5.32775	Down	-4.46536	Down	OsWAK24 - OsWAK receptor-like protein kinase, expressed
LOC_Os02g56700	5.38884	Up	9.73857	Up	1.50913	Up	1.85824	Up	dehydrogenase, putative, expressed
LOC_Os02g56830	Inf	Up	Inf	Up	Inf	Up	Inf	Up	transposon protein, putative, CACTA, En/Spm sub-class, expressed
LOC_Os02g57310	Inf	Up	Inf	Up	7.02692	Up	9.56478	Up	pib, putative, expressed
LOC_Os02g57330	3.26814	Up	3.12058	Up	3.5069	Up	3.32324	Up	expressed protein
LOC_Os02g57340	4.14365	Up	3.56398	Up	4.58741	Up	3.98699	Up	tetratricopeptide-like helical, putative, expressed
LOC_Os02g57350	4.56674	Up	4.59512	Up	4.2437	Up	4.3411	Up	expressed protein
LOC_Os02g57860	-8.57667	Down	Inf	Down	-5.74713	Down	-6.96384	Down	OsFBX71 - F-box domain containing protein, expressed
LOC_Os02g57910	Inf	Up	Inf	Up	6.85419	Up	9.28546	Up	OsFBX73 - F-box domain containing protein, expressed
LOC_Os02g57924	Inf	Up	Inf	Up	7.59913	Up	9.23846	Up	expressed protein
LOC_Os02g57940	Inf	Up	8.81496	Up	8.28678	Up	7.88706	Up	OsFBX74 - F-box domain containing protein, expressed
LOC_Os03g01360	2.51284	Up	2.68816	Up	1.76679	Up	2.16938	Up	expressed protein
LOC_Os03g01420	8.85416	Up	9.43113	Up	6.3449	Up	7.09908	Up	expressed protein
LOC_Os03g01442	Inf	Up	Inf	Up	5.73529	Up	8.54136	Up	expressed protein
LOC_Os03g01470	Inf	Up	8.06851	Up	Inf	Up	Inf	Up	expressed protein
LOC_Os03g01490	Inf	Up	10.6145	Up	7.13709	Up	7.47957	Up	expressed protein
LOC_Os03g01620	Inf	Up	Inf	Up	Inf	Up	5.59574	Up	expressed protein
LOC_Os03g01730	Inf	Up	Inf	Up	6.60387	Up	Inf	Up	expressed protein
LOC_Os03g01940	8.62608	Up	5.76393	Up	6.2329	Up	5.4592	Up	expressed protein
LOC_Os03g02190	-1.64273	Down	-1.04566	Down	-1.24249	Down	-1.96123	Down	protein kinase domain containing protein, expressed
LOC_Os03g03120	Inf	Down	Inf	Down	-8.36891	Down	Inf	Down	transposon protein, putative, Mutator sub-class, expressed
LOC_Os03g03490	Inf	Up	Inf	Up	5.82905	Up	6.62795	Up	expressed protein
LOC_Os03g03500	4.96646	Up	2.81977	Up	4.7476	Up	3.34521	Up	heavy metal-associated domain containing protein, expressed
LOC_Os03g04570	3.22393	Up	1.15757	Up	2.44093	Up	1.15395	Up	peptide transporter PTR3-A, putative, expressed
LOC_Os03g04830	1.08848	Up	1.41823	Up	1.03173	Up	1.42959	Up	expressed protein
LOC_Os03g05334	2.7856	Up	1.2809	Up	2.5945	Up	1.88094	Up	expressed protein
LOC_Os03g06620	-2.55766	Down	-2.2339	Down	-1.87467	Down	-1.1577	Down	1,2-dihydroxy-3-keto-5-methylthiopentene dioxygenase protein, putative, expressed
LOC_Os03g06750	Inf	Up	2.68169	Up	5.55694	Up	2.67221	Up	expressed protein
LOC_Os03g06760	5.44388	Up	2.44012	Up	5.70998	Up	2.5199	Up	exocyst complex component 6, putative, expressed
LOC_Os03g06835	Inf	Up	8.6199	Up	7.00702	Up	Inf	Up	expressed protein
LOC_Os03g07410	8.9296	Up	7.12033	Up	8.79638	Up	6.86325	Up	expressed protein
LOC_Os03g07750	4.84216	Up	5.04652	Up	5.97524	Up	5.16617	Up	expressed protein
LOC_Os03g07940	4.35904	Up	1.4481	Up	6.2758	Up	1.98182	Up	AP2 domain containing protein, expressed
LOC_Os03g08030	Inf	Up	Inf	Up	Inf	Up	Inf	Up	expressed protein
LOC_Os03g08114	Inf	Up	Inf	Up	5.84057	Up	5.32373	Up	expressed protein
LOC_Os03g08284	6.09371	Up	Inf	Up	5.48653	Up	7.86336	Up	expressed protein
LOC_Os03g08540	-1.76817	Down	-1.09135	Down	1.70778	Up	2.0158	Up	expressed protein
LOC_Os03g08690	Inf	Up	Inf	Up	5.71439	Up	Inf	Up	expressed protein
LOC_Os03g08754	1.65056	Up	1.46897	Up	1.61607	Up	1.69825	Up	OsMADS47 - MADS-box family gene with MIKCc type-box, expressed
LOC_Os03g09020	2.71249	Up	2.98773	Up	3.5165	Up	2.27679	Up	dehydrogenase, putative, expressed
LOC_Os03g09880	-1.31641	Down	-2.5286	Down	-1.35783	Down	-1.28102	Down	AIR12, putative, expressed
LOC_Os03g10310	Inf	Up	Inf	Up	Inf	Up	Inf	Up	expressed protein
LOC_Os03g10540	1.63162	Up	1.64744	Up	1.85647	Up	1.4808	Up	OsFBX78 - F-box domain containing protein, expressed
LOC_Os03g10650	1.44354	Up	1.8247	Up	1.62818	Up	1.41652	Up	cyclin, putative, expressed
LOC_Os03g10700	Inf	Up	11.2289	Up	6.90164	Up	6.9839	Up	expressed protein
LOC_Os03g10740	-2.8175	Down	-7.07924	Down	-2.76379	Down	-3.22155	Down	expressed protein
LOC_Os03g10960	Inf	Down	Inf	Down	Inf	Down	Inf	Down	expressed protein
LOC_Os03g11430	Inf	Up	Inf	Up	4.79133	Up	4.90613	Up	expressed protein
LOC_Os03g11490	3.25128	Up	2.3604	Up	3.40869	Up	3.05268	Up	expressed protein
LOC_Os03g11840	Inf	Up	7.23353	Up	Inf	Up	Inf	Up	expressed protein
LOC_Os03g12280	-8.88638	Down	Inf	Down	-5.55018	Down	-8.19187	Down	expressed protein
LOC_Os03g12510	4.24504	Up	3.52145	Up	-2.58076	Down	-2.32635	Down	non-symbiotic hemoglobin 2, putative, expressed
LOC_Os03g13050	2.74393	Up	3.03247	Up	2.3664	Up	2.46339	Up	E2F-related protein, putative, expressed
LOC_Os03g13320	Inf	Down	Inf	Down	-7.97896	Down	Inf	Down	retrotransposon protein, putative, unclassified, expressed
LOC_Os03g13390	-3.80438	Down	-4.57742	Down	-2.89282	Down	-3.65456	Down	oxidoreductase, aldo/keto reductase family protein, putative, expressed
LOC_Os03g13690	Inf	Down	-7.38	Down	-6.12656	Down	-6.33941	Down	expressed protein
LOC_Os03g13770	-2.12108	Down	-2.08302	Down	-1.48642	Down	-1.57184	Down	tubulin, putative, expressed
LOC_Os03g13976	Inf	Up	Inf	Up	Inf	Up	Inf	Up	expressed protein
LOC_Os03g14180	Inf	Up	Inf	Up	7.04597	Up	4.18185	Up	hsp20/alpha crystallin family protein, putative, expressed
LOC_Os03g14258	3.76502	Up	4.58052	Up	Inf	Up	3.92498	Up	expressed protein
LOC_Os03g14310	-7.80829	Down	-8.74213	Down	-5.37659	Down	Inf	Down	expressed protein
LOC_Os03g14720	5.98744	Up	6.91687	Up	5.17655	Up	6.48972	Up	transcription initiation factor IIF, alpha subunit domain containing protein, expressed
LOC_Os03g15070	3.238	Up	5.05026	Up	2.87428	Up	3.50957	Up	expressed protein
LOC_Os03g15380	7.74868	Up	Inf	Up	7.91791	Up	6.2021	Up	expressed protein
LOC_Os03g15920	-2.80359	Down	-1.37103	Down	-2.24627	Down	-1.13462	Down	expressed protein
LOC_Os03g16020	5.31171	Up	6.90776	Up	2.48888	Up	1.57077	Up	hsp20/alpha crystallin family protein, putative, expressed
LOC_Os03g16030	8.87836	Up	Inf	Up	6.77893	Up	4.32244	Up	hsp20/alpha crystallin family protein, putative, expressed
LOC_Os03g16260	10.2458	Up	11.1899	Up	4.25514	Up	2.14969	Up	protein kinase, putative, expressed
LOC_Os03g17110	-4.78122	Down	-3.92884	Down	-3.67391	Down	-5.00525	Down	transposon protein, putative, CACTA, En/Spm sub-class, expressed
LOC_Os03g17410	-8.68191	Down	-9.75893	Down	-7.25263	Down	-7.44237	Down	expressed protein
LOC_Os03g17690	1.00927	Up	2.37941	Up	1.09448	Up	2.0985	Up	OsAPx1 - Cytosolic Ascorbate Peroxidase encoding gene 1-8, expressed
LOC_Os03g17800	-1.5298	Down	-1.78803	Down	-1.22004	Down	-1.62615	Down	phosphatidylinositol transfer protein alpha isoform, putative, expressed
LOC_Os03g17870	-1.78556	Down	-2.93772	Down	-1.45744	Down	-4.22574	Down	metallothionein, putative, expressed
LOC_Os03g18250	-4.34955	Down	-3.85345	Down	-6.69847	Down	-4.61541	Down	expressed protein
LOC_Os03g18880	4.90194	Up	5.63543	Up	5.50286	Up	6.25316	Up	retrotransposon protein, putative, unclassified, expressed
LOC_Os03g19420	-4.4903	Down	-6.82115	Down	-3.29996	Down	-4.75214	Down	nicotianamine synthase, putative, expressed
LOC_Os03g19427	-5.82751	Down	-7.38426	Down	-4.31562	Down	-5.59133	Down	nicotianamine synthase, putative, expressed
LOC_Os03g19860	Inf	Up	Inf	Up	Inf	Up	Inf	Up	expressed protein
LOC_Os03g20140	11.5408	Up	10.973	Up	7.76013	Up	8.78275	Up	transposon protein, putative, CACTA, En/Spm sub-class, expressed
LOC_Os03g20780	5.47541	Up	5.19832	Up	4.91076	Up	5.33749	Up	ethylene-insensitive 3, putative, expressed
LOC_Os03g21310	Inf	Up	Inf	Up	Inf	Up	Inf	Up	ulp1 protease family, C-terminal catalytic domain containing protein, expressed
LOC_Os03g21590	-2.23252	Down	-1.16892	Down	-1.31311	Down	-1.01892	Down	expressed protein
LOC_Os03g21600	1.67251	Up	1.7779	Up	1.71605	Up	1.68137	Up	expressed protein
LOC_Os03g21664	Inf	Up	5.98893	Up	6.67584	Up	5.49419	Up	expressed protein
LOC_Os03g22510	3.8951	Up	1.19245	Up	2.83085	Up	1.11912	Up	expressed protein
LOC_Os03g22720	Inf	Up	9.63489	Up	7.52682	Up	7.1444	Up	expressed protein
LOC_Os03g24690	-3.33544	Down	-4.36757	Down	-1.98173	Down	-2.77507	Down	terpene synthase, putative, expressed
LOC_Os03g26080	Inf	Up	10.3859	Up	6.43548	Up	6.98272	Up	nucleoside-triphosphatase, putative, expressed
LOC_Os03g26210	-1.8518	Down	-1.7174	Down	-1.27944	Down	-1.39682	Down	helix-loop-helix DNA-binding domain containing protein, expressed
LOC_Os03g26350	Inf	Up	Inf	Up	7.07867	Up	8.14063	Up	transposon protein, putative, CACTA, En/Spm sub-class, expressed
LOC_Os03g26360	Inf	Up	9.93282	Up	8.80851	Up	8.29798	Up	expressed protein
LOC_Os03g26870	2.35404	Up	2.39519	Up	2.67344	Up	2.3533	Up	WD-40 repeat family protein, putative, expressed
LOC_Os03g27190	-1.26913	Down	-1.71366	Down	-2.29187	Down	-1.54111	Down	ICE-like protease p20 domain containing protein, putative, expressed
LOC_Os03g27340	Inf	Up	8.44939	Up	8.38277	Up	9.0984	Up	expressed protein
LOC_Os03g27350	1.96927	Up	1.60581	Up	1.79158	Up	1.3926	Up	cysteine protease ATG4, putative, expressed
LOC_Os03g27370	1.63036	Up	1.55331	Up	2.74896	Up	1.87342	Up	phospholipase D, putative, expressed
LOC_Os03g27610	-7.08522	Down	Inf	Down	-5.0495	Down	-7.69849	Down	patatin, putative, expressed
LOC_Os03g27830	Inf	Up	9.29127	Up	7.06854	Up	6.82873	Up	expressed protein
LOC_Os03g28110	Inf	Up	6.74426	Up	6.68065	Up	Inf	Up	retrotransposon protein, putative, unclassified, expressed
LOC_Os03g28120	Inf	Up	Inf	Up	Inf	Up	Inf	Up	potassium channel protein, putative, expressed
LOC_Os03g28175	Inf	Down	-6.32256	Down	Inf	Down	-4.18935	Down	expressed protein
LOC_Os03g28250	Inf	Up	Inf	Up	8.63667	Up	7.12661	Up	expressed protein
LOC_Os03g28270	-2.19829	Down	-1.01139	Down	-1.81658	Down	-1.28836	Down	Leucine Rich Repeat family protein, expressed
LOC_Os03g29184	Inf	Up	6.23853	Up	4.52448	Up	5.60839	Up	expressed protein
LOC_Os03g29430	Inf	Down	-5.00471	Down	Inf	Down	Inf	Down	retrotransposon protein, putative, unclassified
LOC_Os03g29864	-3.82245	Down	-3.80399	Down	-2.95201	Down	-4.4486	Down	retrotransposon protein, putative, unclassified, expressed
LOC_Os03g30150	Inf	Up	Inf	Up	Inf	Up	Inf	Up	expressed protein
LOC_Os03g30580	5.22328	Up	Inf	Up	Inf	Up	5.81274	Up	expressed protein
LOC_Os03g30840	Inf	Up	Inf	Up	Inf	Up	Inf	Up	expressed protein
LOC_Os03g31730	-1.69854	Down	-2.7136	Down	-1.73073	Down	-2.96719	Down	expressed protein
LOC_Os03g31760	4.79295	Up	3.67886	Up	4.67972	Up	3.80191	Up	expressed protein
LOC_Os03g32490	-3.66566	Down	-2.84226	Down	-3.98011	Down	-4.05455	Down	DUF1230 domain containing protein, expressed
LOC_Os03g32499	-2.40563	Down	-2.41124	Down	-2.1964	Down	-2.59865	Down	expressed protein
LOC_Os03g32526	-6.50543	Down	Inf	Down	-4.94382	Down	Inf	Down	tRNA-splicing endonuclease positive effector-related, putative, expressed
LOC_Os03g32550	Inf	Down	Inf	Down	Inf	Down	Inf	Down	retrotransposon protein, putative, unclassified, expressed
LOC_Os03g33570	Inf	Up	Inf	Up	7.0228	Up	7.51673	Up	calcineurin B-like protein 8, putative, expressed
LOC_Os03g36279	Inf	Up	3.56124	Up	1.99045	Up	3.24089	Up	retrotransposon protein, putative, Ty3-gypsy subclass, expressed
LOC_Os03g36830	3.51733	Up	3.26101	Up	2.9941	Up	1.62517	Up	expressed protein
LOC_Os03g37240	Inf	Down	-7.2427	Down	-6.70176	Down	Inf	Down	retrotransposon protein, putative, unclassified, expressed
LOC_Os03g37570	-2.09789	Down	-1.16688	Down	-1.6092	Down	-2.23815	Down	expressed protein
LOC_Os03g37730	Inf	Up	Inf	Up	6.95676	Up	7.55771	Up	expressed protein
LOC_Os03g37864	Inf	Up	10.407	Up	7.1796	Up	7.28396	Up	expressed protein
LOC_Os03g37950	-2.68681	Down	-2.64815	Down	-2.82068	Down	-2.28429	Down	proteasome subunit, putative, expressed
LOC_Os03g38250	-3.17019	Down	-2.479	Down	-1.42201	Down	-2.03313	Down	disease resistance RPP13-like protein 1, putative, expressed
LOC_Os03g38650	-2.41521	Down	-1.55382	Down	-3.07095	Down	-2.19798	Down	expressed protein
LOC_Os03g38720	-10.2419	Down	-9.69521	Down	-6.62097	Down	-8.33487	Down	proteasome maturation factor UMP1 family protein, expressed
LOC_Os03g38800	-2.73044	Down	-2.10693	Down	-1.38051	Down	-1.48551	Down	AAA family ATPase, putative, expressed
LOC_Os03g39160	-2.7973	Down	-3.76988	Down	-2.85035	Down	-3.41232	Down	frigida, putative, expressed
LOC_Os03g39860	2.70296	Up	3.22625	Up	2.07394	Up	2.215	Up	acyl carrier protein, putative, expressed
LOC_Os03g40410	3.56178	Up	1.44213	Up	3.56107	Up	1.76001	Up	expressed protein
LOC_Os03g41050	Inf	Up	Inf	Up	5.30344	Up	5.87081	Up	expressed protein
LOC_Os03g41200	10.2503	Up	11.703	Up	7.61915	Up	7.47489	Up	retrotransposon protein, putative, unclassified, expressed
LOC_Os03g41280	Inf	Up	Inf	Up	6.25157	Up	6.54906	Up	expressed protein
LOC_Os03g41438	3.90199	Up	2.71377	Up	1.9633	Up	2.66863	Up	serpin domain containing protein, putative, expressed
LOC_Os03g42080	Inf	Up	Inf	Up	Inf	Up	Inf	Up	expressed protein
LOC_Os03g42230	2.93854	Up	3.6742	Up	5.54238	Up	5.6637	Up	B3 DNA binding domain containing protein, expressed
LOC_Os03g42235	Inf	Up	Inf	Up	5.83608	Up	Inf	Up	expressed protein
LOC_Os03g42280	3.55738	Up	4.35238	Up	2.45967	Up	2.79935	Up	B3 DNA binding domain containing protein, expressed
LOC_Os03g42380	2.85515	Up	1.76372	Up	Inf	Up	1.90074	Up	expressed protein
LOC_Os03g43750	6.42851	Up	3.04122	Up	1.65867	Up	2.47944	Up	retrotransposon, putative, centromere-specific, expressed
LOC_Os03g44140	4.07057	Up	5.2828	Up	1.5384	Up	3.27187	Up	OsWAK26 - OsWAK receptor-like protein kinase, expressed
LOC_Os03g44190	Inf	Up	Inf	Up	Inf	Up	Inf	Up	expressed protein
LOC_Os03g44350	Inf	Down	Inf	Down	Inf	Down	Inf	Down	retrotransposon protein, putative, Ty3-gypsy subclass, expressed
LOC_Os03g44636	4.20011	Up	Inf	Up	3.25047	Up	2.21132	Up	zinc finger, C3HC4 type domain containing protein, expressed
LOC_Os03g45210	5.82602	Up	-5.0895	Down	4.96501	Up	-3.24558	Down	2-aminoethanethiol dioxygenase, putative, expressed
LOC_Os03g45779	3.90582	Up	2.71423	Up	2.41973	Up	1.51532	Up	expressed protein
LOC_Os03g45970	3.1488	Up	1.47897	Up	4.30935	Up	1.10447	Up	expressed protein
LOC_Os03g46470	-2.46178	Down	-3.87171	Down	-2.81533	Down	-3.70125	Down	metal cation transporter, putative, expressed
LOC_Os03g46884	-5.11082	Down	-4.96901	Down	-4.63022	Down	-3.58648	Down	transposon protein, putative, CACTA, En/Spm sub-class, expressed
LOC_Os03g47050	Inf	Up	Inf	Up	4.16631	Up	Inf	Up	expressed protein
LOC_Os03g47190	4.49467	Up	6.20907	Up	2.63339	Up	4.85167	Up	expressed protein
LOC_Os03g47560	2.27726	Up	1.70182	Up	1.96498	Up	1.30227	Up	retrotransposon protein, putative, unclassified, expressed
LOC_Os03g47570	Inf	Up	6.13166	Up	6.18947	Up	Inf	Up	retrotransposon protein, putative, unclassified, expressed
LOC_Os03g47650	-5.51782	Down	-9.01015	Down	-2.93869	Down	Inf	Down	ankyrin, putative, expressed
LOC_Os03g47810	-3.12578	Down	-1.93679	Down	-2.13217	Down	-2.00802	Down	nodulin family protein, putative, expressed
LOC_Os03g48760	3.99847	Up	6.85318	Up	3.68533	Up	2.93583	Up	Cupin domain containing protein, expressed
LOC_Os03g49126	2.04507	Up	1.34821	Up	2.32195	Up	1.52992	Up	expressed protein
LOC_Os03g49450	-1.80594	Down	-2.9658	Down	-2.61609	Down	-2.61509	Down	expressed protein
LOC_Os03g49524	5.68388	Up	3.05208	Up	2.72174	Up	1.01189	Up	anthocyanidin 3-O-glucosyltransferase, putative, expressed
LOC_Os03g49830	1.18261	Up	1.46194	Up	1.70113	Up	1.27348	Up	expressed protein
LOC_Os03g51090	-2.31775	Down	-2.59286	Down	-1.21575	Down	-2.40308	Down	OsFBDUF17 - F-box and DUF domain containing protein, expressed
LOC_Os03g51960	3.16684	Up	2.72021	Up	1.94394	Up	1.93858	Up	expressed protein
LOC_Os03g52180	-4.02552	Down	Inf	Down	-3.64535	Down	-4.29097	Down	4-hydroxy-3-methylbut-2-enyl diphosphate reductase, putative, expressed
LOC_Os03g52230	Inf	Up	10.7851	Up	6.99449	Up	6.99971	Up	dynamin-2B, putative, expressed
LOC_Os03g52420	Inf	Up	Inf	Up	4.13681	Up	Inf	Up	expressed protein
LOC_Os03g52810	Inf	Up	Inf	Up	Inf	Up	Inf	Up	retrotransposon protein, putative, unclassified, expressed
LOC_Os03g53170	1.65354	Up	2.02225	Up	1.68822	Up	1.92505	Up	pentatricopeptide, putative, expressed
LOC_Os03g53210	Inf	Up	10.9836	Up	6.35365	Up	6.7871	Up	expressed protein
LOC_Os03g53340	5.919	Up	Inf	Up	2.77603	Up	2.82498	Up	HSF-type DNA-binding domain containing protein, expressed
LOC_Os03g53410	Inf	Down	-5.01755	Down	-7.33397	Down	Inf	Down	protein kinase domain containing protein, expressed
LOC_Os03g54000	-1.90952	Down	-1.58209	Down	-1.84043	Down	-2.45026	Down	oligopeptide transporter, putative, expressed
LOC_Os03g55389	-3.321	Down	-3.14455	Down	-3.1761	Down	-3.14967	Down	casein kinase II subunit alpha-1, putative, expressed
LOC_Os03g55660	4.75161	Up	4.2339	Up	2.60793	Up	1.73022	Up	nucleoporin, putative, expressed
LOC_Os03g56160	-2.63322	Down	-1.7157	Down	-1.90197	Down	-1.64055	Down	lectin-like receptor kinase 7, putative, expressed
LOC_Os03g56330	-1.36723	Down	-1.32359	Down	-1.55013	Down	-1.08829	Down	expressed protein
LOC_Os03g56360	-9.52792	Down	-9.20854	Down	-6.61103	Down	-8.74222	Down	transposon protein, putative, unclassified, expressed
LOC_Os03g56580	-1.94381	Down	-1.35404	Down	-1.56436	Down	-1.88099	Down	no apical meristem protein, putative, expressed
LOC_Os03g56730	Inf	Up	Inf	Up	6.91398	Up	6.49595	Up	expressed protein
LOC_Os03g56740	Inf	Up	9.27518	Up	6.70981	Up	8.77036	Up	expressed protein
LOC_Os03g57490	2.9485	Up	5.95037	Up	2.19142	Up	2.04854	Up	fasciclin domain containing protein, expressed
LOC_Os03g57545	Inf	Up	9.74452	Up	7.14906	Up	6.85479	Up	expressed protein
LOC_Os03g57600	-1.79156	Down	-1.54596	Down	-1.7173	Down	-1.63865	Down	expressed protein
LOC_Os03g57720	-3.88894	Down	-3.84948	Down	-4.17435	Down	-3.16956	Down	aldehyde oxidase 2, putative, expressed
LOC_Os03g58730	Inf	Up	7.70118	Up	6.95639	Up	8.7503	Up	retrotransposon protein, putative, Ty1-copia subclass, expressed
LOC_Os03g59880	Inf	Up	5.19109	Up	7.26715	Up	4.54619	Up	expressed protein
LOC_Os03g60030	-7.19617	Down	-8.97268	Down	-6.41557	Down	-8.00336	Down	transposon protein, putative, CACTA, En/Spm sub-class, expressed
LOC_Os03g60419	Inf	Up	Inf	Up	6.07383	Up	8.24507	Up	expressed protein
LOC_Os03g60810	-2.50154	Down	-1.02502	Down	-1.53569	Down	-1.75549	Down	lectin-like receptor kinase, putative, expressed
LOC_Os03g61280	2.34206	Up	2.90251	Up	3.68941	Up	3.05487	Up	OsMan05 - Endo-Beta-Mannanase, expressed
LOC_Os03g61310	-4.28666	Down	-2.01239	Down	-2.99608	Down	-2.65034	Down	receptor-like protein kinase, putative, expressed
LOC_Os03g61870	-6.58445	Down	-6.35283	Down	-5.41693	Down	Inf	Down	transposon protein, putative, Mariner sub-class, expressed
LOC_Os03g62260	4.91574	Up	4.91343	Up	2.79064	Up	3.37387	Up	FAD binding domain containing protein, expressed
LOC_Os03g62430	2.3205	Up	1.62954	Up	2.04923	Up	1.49003	Up	OsWAK28 - OsWAK receptor-like protein kinase, expressed
LOC_Os03g62810	-6.15519	Down	-7.21066	Down	-6.36938	Down	-6.7127	Down	transposon protein, putative, unclassified, expressed
LOC_Os03g63010	Inf	Up	Inf	Up	8.88278	Up	7.09367	Up	plastid terminal oxidase, putative, expressed
LOC_Os03g63150	6.32779	Up	7.98143	Up	6.34918	Up	6.04805	Up	powdery mildew resistance protein PM3b, putative, expressed
LOC_Os03g63200	Inf	Up	10.8622	Up	6.53315	Up	7.32947	Up	powdery mildew resistance protein PM3b, putative, expressed
LOC_Os03g63310	2.67942	Up	2.31045	Up	1.81503	Up	1.45	Up	cytochrome P450 71E1, putative, expressed
LOC_Os03g63620	3.83903	Up	4.29345	Up	3.3919	Up	2.57066	Up	tetraspanin family protein, putative, expressed
LOC_Os03g63760	-1.39094	Down	-1.02694	Down	-1.98206	Down	-1.58694	Down	glycosyl hydrolases family 16, putative, expressed
LOC_Os03g63870	10.8266	Up	10.8653	Up	8.4661	Up	10.1188	Up	expressed protein
LOC_Os03g63999	4.88275	Up	3.61765	Up	4.10263	Up	1.79373	Up	expressed protein
LOC_Os03g64415	3.98249	Up	4.0466	Up	3.49186	Up	3.69426	Up	kinesin motor domain containing protein, putative, expressed
LOC_Os04g01150	1.27479	Up	3.05893	Up	3.72335	Up	2.81167	Up	ELMO/CED-12 family protein, putative, expressed
LOC_Os04g01520	-2.6398	Down	-1.9131	Down	-2.06607	Down	-1.26916	Down	expressed protein
LOC_Os04g01674	2.81426	Up	2.01652	Up	2.36418	Up	1.08263	Up	erythronate-4-phosphate dehydrogenase domain containing protein, expressed
LOC_Os04g01740	6.31867	Up	7.96232	Up	5.65326	Up	2.00331	Up	heat shock protein, putative, expressed
LOC_Os04g01850	Inf	Up	Inf	Up	Inf	Up	6.98797	Up	hypothetical protein
LOC_Os04g01960	-2.08512	Down	-1.17821	Down	-1.71369	Down	-1.76824	Down	expressed protein
LOC_Os04g01990	1.05243	Up	1.13459	Up	1.21666	Up	1.19162	Up	pentatricopeptide domain containing protein, putative, expressed
LOC_Os04g02030	4.47257	Up	5.39808	Up	5.74734	Up	5.75296	Up	rp1, putative, expressed
LOC_Os04g02490	-3.25331	Down	-3.86092	Down	-3.03652	Down	-4.47147	Down	expressed protein
LOC_Os04g02580	6.45746	Up	6.39757	Up	7.41003	Up	5.40243	Up	expressed protein
LOC_Os04g03164	Inf	Up	Inf	Up	7.01627	Up	9.27263	Up	expressed protein
LOC_Os04g03450	Inf	Up	Inf	Up	Inf	Up	Inf	Up	retrotransposon protein, putative, unclassified, expressed
LOC_Os04g03520	Inf	Up	Inf	Up	Inf	Up	Inf	Up	expressed protein
LOC_Os04g03579	Inf	Up	5.00096	Up	5.35147	Up	Inf	Up	protein kinase, putative, expressed
LOC_Os04g03810	4.68954	Up	3.18936	Up	5.16771	Up	4.204	Up	OsSub38 - Putative Subtilisin homologue, expressed
LOC_Os04g03860	2.0819	Up	4.20117	Up	1.38905	Up	1.91294	Up	expressed protein
LOC_Os04g03884	Inf	Up	Inf	Up	6.88962	Up	8.60208	Up	transposon protein, putative, CACTA, En/Spm sub-class, expressed
LOC_Os04g03920	10.388	Up	Inf	Up	6.40919	Up	Inf	Up	expressed protein
LOC_Os04g04060	1.12725	Up	1.19862	Up	1.85037	Up	1.28826	Up	dynamin family protein, putative, expressed
LOC_Os04g04390	Inf	Up	Inf	Up	Inf	Up	6.67547	Up	retrotransposon protein, putative, unclassified, expressed
LOC_Os04g05700	5.13326	Up	4.34251	Up	2.29916	Up	4.54043	Up	expressed protein
LOC_Os04g05770	Inf	Up	Inf	Up	7.94315	Up	Inf	Up	expressed protein
LOC_Os04g06280	Inf	Up	Inf	Up	5.57579	Up	8.18693	Up	expressed protein
LOC_Os04g06340	Inf	Up	Inf	Up	Inf	Up	Inf	Up	MEGL11 - Maternally expressed gene MEG family protein precursor, expressed
LOC_Os04g06520	5.95009	Up	4.8823	Up	4.94972	Up	5.29003	Up	expressed protein
LOC_Os04g06590	Inf	Up	8.74012	Up	Inf	Up	Inf	Up	expressed protein
LOC_Os04g06734	Inf	Up	Inf	Up	8.11866	Up	Inf	Up	expressed protein
LOC_Os04g07110	-3.29871	Down	-1.00329	Down	-3.18732	Down	-3.98526	Down	expressed protein
LOC_Os04g08180	Inf	Up	Inf	Up	Inf	Up	Inf	Up	expressed protein
LOC_Os04g08190	7.60326	Up	9.05179	Up	6.56807	Up	7.7235	Up	expressed protein
LOC_Os04g08370	Inf	Down	Inf	Down	-7.89982	Down	-7.03943	Down	Leucine Rich Repeat family protein, expressed
LOC_Os04g08800	6.20695	Up	4.01729	Up	5.13527	Up	4.34567	Up	expressed protein
LOC_Os04g09350	Inf	Up	Inf	Up	7.72977	Up	7.04789	Up	expressed protein
LOC_Os04g09540	4.04473	Up	4.31395	Up	3.70771	Up	1.99644	Up	acyl-protein thioesterase, putative, expressed
LOC_Os04g09580	Inf	Up	Inf	Up	Inf	Up	Inf	Up	expressed protein
LOC_Os04g09604	5.62012	Up	5.3924	Up	3.58758	Up	4.04705	Up	O-methyltransferase, putative, expressed
LOC_Os04g09620	Inf	Up	Inf	Up	Inf	Up	Inf	Up	expressed protein
LOC_Os04g09654	Inf	Up	10.3063	Up	Inf	Up	Inf	Up	O-methyltransferase, putative, expressed
LOC_Os04g09670	4.29429	Up	7.7516	Up	2.9919	Up	6.50528	Up	O-methyltransferase, putative, expressed
LOC_Os04g09810	Inf	Up	Inf	Up	7.20564	Up	Inf	Up	riboflavin biosynthesis protein ribD, putative, expressed
LOC_Os04g09920	-2.66434	Down	-1.20005	Down	-2.95463	Down	-1.15298	Down	cytochrome P450, putative, expressed
LOC_Os04g10214	Inf	Up	Inf	Up	Inf	Up	7.2546	Up	expressed protein
LOC_Os04g10434	-2.91075	Down	-4.20606	Down	-2.55736	Down	-3.7853	Down	amidase family protein, putative, expressed
LOC_Os04g10530	Inf	Up	Inf	Up	7.12108	Up	4.80988	Up	amidase, putative, expressed
LOC_Os04g10690	-4.74628	Down	-5.49102	Down	-3.32669	Down	-4.97282	Down	inorganic phosphate transporter, putative, expressed
LOC_Os04g11524	5.14357	Up	4.58865	Up	6.08313	Up	4.93522	Up	retrotransposon protein, putative, unclassified, expressed
LOC_Os04g11980	Inf	Up	5.90913	Up	Inf	Up	5.22539	Up	expressed protein
LOC_Os04g12080	1.763	Up	2.6651	Up	2.97674	Up	2.47272	Up	TKL_IRAK_DUF26-lc.7 - DUF26 kinases have homology to DUF26 containing loci, expressed
LOC_Os04g12140	3.21192	Up	2.45018	Up	2.74939	Up	2.90695	Up	expressed protein
LOC_Os04g12380	Inf	Down	-7.35913	Down	Inf	Down	-7.18837	Down	retrotransposon protein, putative, Ty3-gypsy subclass, expressed
LOC_Os04g12390	Inf	Down	-8.15612	Down	Inf	Down	-7.01903	Down	transposon protein, putative, CACTA, En/Spm sub-class, expressed
LOC_Os04g12460	4.17009	Up	3.50021	Up	5.82514	Up	4.25858	Up	Leucine Rich Repeat family protein, expressed
LOC_Os04g12669	Inf	Up	Inf	Up	6.21889	Up	Inf	Up	expressed protein
LOC_Os04g12720	2.70313	Up	3.85342	Up	3.60854	Up	3.82075	Up	indole-3-acetate beta-glucosyltransferase, putative, expressed
LOC_Os04g12730	Inf	Up	Inf	Up	4.59868	Up	Inf	Up	expressed protein
LOC_Os04g12744	Inf	Up	Inf	Up	7.36707	Up	8.39181	Up	expressed protein
LOC_Os04g12890	Inf	Down	Inf	Down	Inf	Down	Inf	Down	retrotransposon protein, putative, unclassified, expressed
LOC_Os04g12900	-7.75868	Down	-8.82873	Down	-5.68113	Down	-9.01859	Down	glucosyltransferase, putative, expressed
LOC_Os04g12960	-1.94472	Down	-2.21587	Down	-3.92415	Down	-4.32343	Down	UDP-glucoronosyl/UDP-glucosyl transferase, putative, expressed
LOC_Os04g12970	1.56428	Up	2.13462	Up	1.5389	Up	1.35081	Up	UDP-glucoronosyl/UDP-glucosyl transferase, putative, expressed
LOC_Os04g12980	2.0139	Up	2.11788	Up	1.87925	Up	2.38963	Up	UDP-glucoronosyl/UDP-glucosyl transferase, putative, expressed
LOC_Os04g13160	Inf	Up	Inf	Up	Inf	Up	Inf	Up	OsFBD9 - F-box and FBD domain containing protein, expressed
LOC_Os04g13260	Inf	Down	-8.82168	Down	Inf	Down	-9.24169	Down	expressed protein
LOC_Os04g13590	Inf	Up	Inf	Up	Inf	Up	Inf	Up	expressed protein
LOC_Os04g14110	Inf	Up	8.95591	Up	Inf	Up	7.53436	Up	TRAF-type zinc finger family protein, expressed
LOC_Os04g14170	Inf	Up	Inf	Up	6.54652	Up	8.68128	Up	retrotransposon protein, putative, unclassified, expressed
LOC_Os04g14190	-1.27851	Down	-1.36263	Down	-1.29964	Down	-1.44533	Down	TRAF-type zinc finger family protein, expressed
LOC_Os04g14204	Inf	Up	Inf	Up	Inf	Up	Inf	Up	expressed protein
LOC_Os04g14220	Inf	Up	9.99432	Up	6.5325	Up	8.13222	Up	disease resistance protein RPM1, putative, expressed
LOC_Os04g14304	Inf	Up	Inf	Up	Inf	Up	Inf	Up	OsWAK30/31 - OsWAK receptor-like protein OsWAK-RLP, expressed
LOC_Os04g14340	Inf	Up	Inf	Up	Inf	Up	7.44471	Up	retrotransposon protein, putative, unclassified, expressed
LOC_Os04g14710	Inf	Up	3.54964	Up	Inf	Up	4.74625	Up	flavin-containing monooxygenase family protein, putative, expressed
LOC_Os04g14730	Inf	Up	Inf	Up	Inf	Up	Inf	Up	expressed protein
LOC_Os04g14750	3.79027	Up	Inf	Up	4.72911	Up	3.67979	Up	expressed protein
LOC_Os04g15550	Inf	Up	11.6078	Up	7.20722	Up	8.17951	Up	expressed protein
LOC_Os04g15630	-2.71807	Down	-2.30311	Down	-4.98151	Down	-3.45878	Down	xa21, putative, expressed
LOC_Os04g15660	1.74653	Up	2.78219	Up	2.882	Up	3.73426	Up	receptor kinase, putative, expressed
LOC_Os04g15670	-2.73117	Down	-3.22881	Down	-3.5605	Down	-2.56799	Down	expressed protein
LOC_Os04g16940	1.7285	Up	1.42448	Up	1.81934	Up	1.64011	Up	transposon protein, putative, CACTA, En/Spm sub-class, expressed
LOC_Os04g17100	1.09617	Up	1.4336	Up	1.51376	Up	1.88997	Up	heavy metal-associated domain containing protein, expressed
LOC_Os04g17479	9.90442	Up	Inf	Up	6.99802	Up	7.54007	Up	expressed protein
LOC_Os04g17650	-1.75952	Down	-2.85669	Down	-2.14211	Down	-2.45791	Down	sucrose synthase, putative, expressed
LOC_Os04g17660	6.82353	Up	5.93001	Up	2.79253	Up	1.06217	Up	rhodanese-like domain containing protein, putative, expressed
LOC_Os04g17730	Inf	Down	Inf	Down	Inf	Down	Inf	Down	hypothetical protein
LOC_Os04g17850	4.56347	Up	Inf	Up	4.06776	Up	Inf	Up	retrotransposon protein, putative, unclassified, expressed
LOC_Os04g18360	Inf	Down	Inf	Down	-5.6008	Down	Inf	Down	retrotransposon protein, putative, unclassified, expressed
LOC_Os04g18380	Inf	Up	Inf	Up	Inf	Up	Inf	Up	cytochrome P450, putative, expressed
LOC_Os04g18570	Inf	Down	Inf	Down	-6.64908	Down	Inf	Down	retrotransposon protein, putative, unclassified, expressed
LOC_Os04g19114	Inf	Up	Inf	Up	6.27798	Up	6.69215	Up	retrotransposon protein, putative, Ty3-gypsy subclass, expressed
LOC_Os04g19260	2.47772	Up	2.97794	Up	3.05282	Up	2.65708	Up	retrotransposon protein, putative, unclassified, expressed
LOC_Os04g20070	-3.76969	Down	-2.71322	Down	-4.33397	Down	-2.52801	Down	tropinone reductase 2, putative, expressed
LOC_Os04g20080	Inf	Up	Inf	Up	3.35915	Up	Inf	Up	transposon protein, putative, CACTA, En/Spm sub-class, expressed
LOC_Os04g20180	2.09827	Up	3.32694	Up	2.10103	Up	3.01498	Up	expressed protein
LOC_Os04g20210	5.33274	Up	3.62225	Up	4.53799	Up	3.61477	Up	expressed protein
LOC_Os04g20330	Inf	Up	4.74784	Up	6.90915	Up	5.76425	Up	UDP-glucoronosyl/UDP-glucosyl transferase, putative, expressed
LOC_Os04g20749	4.41843	Up	2.96522	Up	3.52463	Up	1.90274	Up	expressed protein
LOC_Os04g21580	Inf	Up	10.2821	Up	6.84226	Up	9.09143	Up	retrotransposon protein, putative, unclassified, expressed
LOC_Os04g22080	Inf	Up	12.6592	Up	6.58419	Up	7.67543	Up	retrotransposon protein, putative, unclassified, expressed
LOC_Os04g22270	9.56058	Up	Inf	Up	6.34414	Up	7.66007	Up	expressed protein
LOC_Os04g22300	Inf	Up	Inf	Up	5.55736	Up	Inf	Up	expressed protein
LOC_Os04g22380	5.47437	Up	1.52381	Up	8.43145	Up	1.8783	Up	short chain dehydrogenase/reductase protein, putative, expressed
LOC_Os04g22720	Inf	Up	Inf	Up	8.30133	Up	9.38592	Up	expressed protein
LOC_Os04g23040	Inf	Up	9.70065	Up	6.91291	Up	7.08431	Up	expressed protein
LOC_Os04g23140	11.2245	Up	11.6956	Up	7.21656	Up	8.01482	Up	expressed protein
LOC_Os04g23630	7.35071	Up	Inf	Up	Inf	Up	6.40654	Up	expressed protein
LOC_Os04g23720	5.91565	Up	Inf	Up	4.66972	Up	5.64489	Up	lectin protein kinase family protein, putative, expressed
LOC_Os04g24294	Inf	Up	8.89032	Up	6.7725	Up	7.18121	Up	OsWAK35d - OsWAK short gene, expressed
LOC_Os04g24300	5.85389	Up	Inf	Up	Inf	Up	Inf	Up	OsWAK35a - OsWAK short gene, expressed
LOC_Os04g24410	1.78111	Up	1.55389	Up	2.94747	Up	2.28863	Up	kinesin heavy chain isolog, putative, expressed
LOC_Os04g24414	2.2434	Up	1.74406	Up	2.0246	Up	1.11285	Up	expressed protein
LOC_Os04g24780	Inf	Up	Inf	Up	Inf	Up	Inf	Up	retrotransposon protein, putative, Ty3-gypsy subclass, expressed
LOC_Os04g24804	Inf	Up	Inf	Up	4.72592	Up	Inf	Up	expressed protein
LOC_Os04g25060	4.62394	Up	5.11098	Up	2.9659	Up	2.31848	Up	cysteine-rich receptor-like protein kinase, putative, expressed
LOC_Os04g25100	-2.9335	Down	Inf	Down	-3.09582	Down	-5.86617	Down	transposon protein, putative, unclassified, expressed
LOC_Os04g25540	-7.15904	Down	-8.27332	Down	-6.17378	Down	-6.11772	Down	ribosomal protein L27, putative, expressed
LOC_Os04g25740	Inf	Up	Inf	Up	Inf	Up	Inf	Up	expressed protein
LOC_Os04g25900	-2.18594	Down	-1.36074	Down	-3.40089	Down	-1.98284	Down	go35 NBS-LRR, putative, expressed
LOC_Os04g26960	2.96664	Up	5.4391	Up	8.98958	Up	Inf	Up	terpene synthase, putative, expressed
LOC_Os04g28170	1.55411	Up	1.03862	Up	1.27871	Up	1.03356	Up	expressed protein
LOC_Os04g28210	3.08233	Up	2.70691	Up	4.6198	Up	4.32288	Up	verticillium wilt disease resistance protein, putative, expressed
LOC_Os04g28250	7.60156	Up	Inf	Up	Inf	Up	7.25073	Up	cysteine proteinase inhibitor precursor, putative, expressed
LOC_Os04g28420	4.58845	Up	8.14876	Up	1.37824	Up	2.23995	Up	peptidyl-prolyl isomerase, putative, expressed
LOC_Os04g28860	3.78198	Up	4.60381	Up	1.56769	Up	2.6144	Up	expressed protein
LOC_Os04g29424	7.36743	Up	Inf	Up	7.00746	Up	7.45313	Up	retrotransposon protein, putative, LINE subclass, expressed
LOC_Os04g29920	4.84839	Up	4.82335	Up	4.51726	Up	4.52778	Up	reticulon domain containing protein, putative, expressed
LOC_Os04g30030	Inf	Up	Inf	Up	Inf	Up	8.64992	Up	cysteine-rich receptor-like protein kinase 12 precursor, putative, expressed
LOC_Os04g30060	Inf	Up	Inf	Up	4.00736	Up	6.53192	Up	wall-associated receptor kinase-like 10 precursor, putative, expressed
LOC_Os04g30110	Inf	Up	Inf	Up	Inf	Up	Inf	Up	wall-associated receptor kinase 3 precursor, putative, expressed
LOC_Os04g30180	2.65919	Up	4.48879	Up	3.32816	Up	3.50332	Up	F-box/LRR-repeat protein 14, putative, expressed
LOC_Os04g30200	-8.49695	Down	Inf	Down	-6.37547	Down	Inf	Down	OsFBL14 - F-box domain and LRR containing protein, expressed
LOC_Os04g30240	Inf	Up	Inf	Up	Inf	Up	Inf	Up	OsWAK60 - OsWAK receptor-like protein kinase, expressed
LOC_Os04g30250	Inf	Up	Inf	Up	Inf	Up	Inf	Up	wall-associated receptor kinase-like 5 precursor, putative, expressed
LOC_Os04g30320	Inf	Up	Inf	Up	Inf	Up	Inf	Up	F-box/LRR-repeat protein 14, putative, expressed
LOC_Os04g30380	Inf	Up	Inf	Up	Inf	Up	4.55345	Up	retrotransposon protein, putative, Ty3-gypsy subclass, expressed
LOC_Os04g30390	Inf	Up	Inf	Up	Inf	Up	Inf	Up	expressed protein
LOC_Os04g30610	Inf	Down	Inf	Down	-4.96228	Down	Inf	Down	disease resistance protein RGA2, putative, expressed
LOC_Os04g30720	1.74939	Up	1.34975	Up	1.9814	Up	1.82491	Up	kinesin motor domain containing protein, putative, expressed
LOC_Os04g30740	4.81942	Up	6.48555	Up	3.8011	Up	3.70383	Up	mitochondrial import inner membrane translocase subunit Tim17, putative, expressed
LOC_Os04g31010	4.6551	Up	2.18519	Up	3.6888	Up	2.14698	Up	expressed protein
LOC_Os04g31090	Inf	Up	8.38353	Up	Inf	Up	Inf	Up	expressed protein
LOC_Os04g31110	1.86721	Up	2.56075	Up	1.76132	Up	3.03672	Up	expressed protein
LOC_Os04g31140	Inf	Up	9.89522	Up	7.04134	Up	8.56998	Up	expressed protein
LOC_Os04g31290	-2.70951	Down	-5.67947	Down	-2.63586	Down	-5.41848	Down	helix-loop-helix DNA-binding domain containing protein, expressed
LOC_Os04g31410	2.21342	Up	7.34759	Up	1.33824	Up	5.57658	Up	RALFL37 - Rapid ALkalinization Factor RALF family protein precursor, expressed
LOC_Os04g31484	Inf	Up	Inf	Up	Inf	Up	Inf	Up	RALFL20 - Rapid ALkalinization Factor RALF family protein precursor, expressed
LOC_Os04g31550	Inf	Up	Inf	Up	Inf	Up	8.19547	Up	RALFL22 - Rapid ALkalinization Factor RALF family protein precursor, expressed
LOC_Os04g32340	-1.83846	Down	-1.72796	Down	-1.87759	Down	-1.79334	Down	RNA-binding motif protein, putative, expressed
LOC_Os04g32760	Inf	Up	Inf	Up	Inf	Up	6.54006	Up	retrotransposon protein, putative, unclassified, expressed
LOC_Os04g32770	8.66425	Up	6.57927	Up	8.37909	Up	8.2476	Up	retrotransposon protein, putative, unclassified, expressed
LOC_Os04g32840	Inf	Up	Inf	Up	7.98684	Up	3.84304	Up	formin-like protein 20, putative, expressed
LOC_Os04g33950	3.29564	Up	2.18191	Up	3.20793	Up	2.8342	Up	E2F family transcription factor protein, putative, expressed
LOC_Os04g34330	-3.86766	Down	-3.31296	Down	-2.05093	Down	-4.1135	Down	serine/threonine-protein kinase receptor precursor, putative, expressed
LOC_Os04g34390	7.52733	Up	Inf	Up	2.58179	Up	Inf	Up	serine/threonine-protein kinase receptor precursor, putative, expressed
LOC_Os04g34600	2.50225	Up	2.2095	Up	2.35236	Up	1.92305	Up	abscisic stress-ripening, putative, expressed
LOC_Os04g34670	-5.53998	Down	Inf	Down	-5.75482	Down	Inf	Down	tRNA-splicing endonuclease positive effector-related, putative, expressed
LOC_Os04g34880	Inf	Down	Inf	Down	Inf	Down	Inf	Down	retrotransposon protein, putative, unclassified, expressed
LOC_Os04g35200	3.83904	Up	3.95571	Up	3.42323	Up	2.96902	Up	expressed protein
LOC_Os04g35534	Inf	Up	Inf	Up	3.75428	Up	Inf	Up	expressed protein
LOC_Os04g36570	Inf	Up	9.95015	Up	6.45122	Up	6.77784	Up	expressed protein
LOC_Os04g36590	1.95114	Up	2.43626	Up	1.33712	Up	1.98263	Up	transposon protein, putative, unclassified, expressed
LOC_Os04g36670	1.73422	Up	2.00992	Up	-2.43289	Down	-1.16817	Down	expressed protein
LOC_Os04g37880	2.22943	Up	3.56853	Up	1.20069	Up	1.92694	Up	expressed protein
LOC_Os04g37890	-5.9417	Down	-7.87107	Down	-4.55226	Down	-6.09034	Down	expressed protein
LOC_Os04g37940	1.71242	Up	1.54935	Up	1.67877	Up	1.28586	Up	expressed protein
LOC_Os04g38260	2.38512	Up	2.59695	Up	1.66462	Up	3.97493	Up	expressed protein
LOC_Os04g38290	3.08265	Up	3.21856	Up	2.95134	Up	3.18747	Up	expressed protein
LOC_Os04g38380	Inf	Up	Inf	Up	Inf	Up	Inf	Up	expressed protein
LOC_Os04g38400	Inf	Up	6.0896	Up	4.40373	Up	3.42308	Up	ethylene-insensitive 3, putative, expressed
LOC_Os04g38790	3.09619	Up	3.83343	Up	3.46329	Up	2.84147	Up	expressed protein
LOC_Os04g39010	3.57191	Up	1.66803	Up	3.93565	Up	1.21755	Up	heavy metal associated domain containing protein, expressed
LOC_Os04g39170	-1.00942	Down	-1.29363	Down	-1.08179	Down	-1.69207	Down	expressed protein
LOC_Os04g39780	2.16362	Up	1.41145	Up	1.64544	Up	1.11821	Up	AMP-binding enzyme family protein, expressed
LOC_Os04g40475	4.55182	Up	4.06115	Up	Inf	Up	4.4952	Up	expressed protein
LOC_Os04g40490	1.48035	Up	-2.03097	Down	1.8532	Up	-1.75754	Down	glycosyl hydrolase family 5 protein, putative, expressed
LOC_Os04g40990	2.1159	Up	1.39342	Up	1.39062	Up	-1.03436	Down	malate synthase, glyoxysomal, putative, expressed
LOC_Os04g41238	2.3446	Up	2.37042	Up	2.60511	Up	1.67342	Up	expressed protein
LOC_Os04g41380	-1.96221	Down	-1.59203	Down	-1.89625	Down	-1.10674	Down	Leucine Rich Repeat family protein, expressed
LOC_Os04g42110	1.24663	Up	1.31782	Up	1.64885	Up	1.51572	Up	cell division control protein 48 homolog B, putative, expressed
LOC_Os04g42130	3.08402	Up	3.17453	Up	2.94335	Up	3.28026	Up	integral membrane transporter family protein, putative, expressed
LOC_Os04g44220	-4.17914	Down	Inf	Down	Inf	Down	Inf	Down	MIF4G domain containing protein, putative, expressed
LOC_Os04g45480	3.27732	Up	4.78988	Up	2.10881	Up	2.29942	Up	heat shock protein STI, putative, expressed
LOC_Os04g45860	-2.11874	Down	-2.06972	Down	-1.4453	Down	-1.04377	Down	transposon protein, putative, unclassified, expressed
LOC_Os04g45960	1.66917	Up	2.00668	Up	1.4528	Up	1.6053	Up	OsSub42 - Putative Subtilisin homologue, expressed
LOC_Os04g46210	4.2505	Up	4.27172	Up	3.50002	Up	2.24039	Up	transposon protein, putative, Mariner sub-class, expressed
LOC_Os04g47010	2.80775	Up	4.40027	Up	3.4464	Up	2.6669	Up	expressed protein
LOC_Os04g47670	-1.61504	Down	-1.61832	Down	-1.78767	Down	-1.97197	Down	expressed protein
LOC_Os04g47720	1.76199	Up	1.78451	Up	2.25004	Up	1.24624	Up	cis-zeatin O-glucosyltransferase, putative, expressed
LOC_Os04g47890	-1.99315	Down	-1.60582	Down	-3.28279	Down	-1.21193	Down	MYB family transcription factor, putative, expressed
LOC_Os04g48484	Inf	Up	Inf	Up	Inf	Up	Inf	Up	expressed protein
LOC_Os04g48730	-2.15172	Down	-2.35218	Down	-2.1753	Down	-2.14019	Down	expressed protein
LOC_Os04g49270	-5.09962	Down	-4.06872	Down	-2.59815	Down	-3.25199	Down	tRNA-splicing endonuclease positive effector-related, putative, expressed
LOC_Os04g49450	1.74774	Up	3.27813	Up	1.6604	Up	1.9552	Up	MYB family transcription factor, putative, expressed
LOC_Os04g49757	-1.53003	Down	-1.29657	Down	-2.27222	Down	-3.05186	Down	purine permease, putative, expressed
LOC_Os04g49780	10.7719	Up	9.62082	Up	9.3173	Up	7.2275	Up	transposon protein, putative, CACTA, En/Spm sub-class, expressed
LOC_Os04g49790	Inf	Up	6.97164	Up	Inf	Up	5.52823	Up	retrotransposon protein, putative, Ty1-copia subclass, expressed
LOC_Os04g50870	-2.81991	Down	-3.22498	Down	-2.48171	Down	-2.86735	Down	elongation factor Tu, putative, expressed
LOC_Os04g51009	Inf	Up	Inf	Up	Inf	Up	Inf	Up	OsWAK52 - OsWAK short gene, expressed
LOC_Os04g51480	-8.31124	Down	Inf	Down	-8.50338	Down	-8.03121	Down	expressed protein
LOC_Os04g51809	Inf	Up	5.74419	Up	5.03772	Up	4.4078	Up	expressed protein
LOC_Os04g52210	-4.95076	Down	-7.66016	Down	-2.41671	Down	-8.42218	Down	terpene synthase, putative, expressed
LOC_Os04g52440	3.89689	Up	5.18669	Up	4.94541	Up	2.61746	Up	aminotransferase, putative, expressed
LOC_Os04g52606	9.78973	Up	Inf	Up	6.83964	Up	8.32957	Up	SHR5-receptor-like kinase, putative, expressed
LOC_Os04g52660	9.22595	Up	10.8674	Up	8.20671	Up	7.85555	Up	expressed protein
LOC_Os04g52770	2.05352	Up	1.23798	Up	2.72148	Up	1.91461	Up	helix-loop-helix DNA-binding domain containing protein, expressed
LOC_Os04g52810	6.60006	Up	5.39234	Up	2.54326	Up	2.17589	Up	no apical meristem protein, putative, expressed
LOC_Os04g52980	6.74694	Up	Inf	Up	6.51924	Up	Inf	Up	expressed protein
LOC_Os04g53000	Inf	Up	Inf	Up	5.06461	Up	7.76344	Up	NBS-LRR disease resistance protein, putative, expressed
LOC_Os04g53040	-2.07041	Down	-3.22292	Down	-2.11707	Down	-3.28097	Down	retrotransposon protein, putative, unclassified, expressed
LOC_Os04g53050	4.67087	Up	Inf	Up	2.63223	Up	2.34005	Up	disease resistance RPP13-like protein 1, putative, expressed
LOC_Os04g53060	5.27924	Up	Inf	Up	5.65901	Up	3.327	Up	NBS-LRR disease resistance protein, putative, expressed
LOC_Os04g53120	3.36811	Up	3.56066	Up	2.45212	Up	4.11677	Up	NB-ARC domain containing protein, expressed
LOC_Os04g53470	2.87982	Up	2.03293	Up	1.83589	Up	1.65232	Up	expressed protein
LOC_Os04g53680	2.0158	Up	3.80172	Up	2.75272	Up	1.45483	Up	cyclin, putative, expressed
LOC_Os04g53720	3.74617	Up	4.56822	Up	3.93516	Up	4.82138	Up	SNF2 family N-terminal domain containing protein, expressed
LOC_Os04g53800	-3.09111	Down	-2.23645	Down	-3.91849	Down	-1.3689	Down	leucoanthocyanidin reductase, putative, expressed
LOC_Os04g53810	-2.31879	Down	-1.53921	Down	-1.87305	Down	-1.73764	Down	leucoanthocyanidin reductase, putative, expressed
LOC_Os04g53860	3.67882	Up	2.50953	Up	4.21189	Up	2.56491	Up	reductase, putative, expressed
LOC_Os04g54230	1.82081	Up	4.43226	Up	1.60007	Up	1.24396	Up	wound induced protein, putative, expressed
LOC_Os04g55500	2.35595	Up	2.39494	Up	3.34809	Up	3.21325	Up	expressed protein
LOC_Os04g56430	2.44726	Up	2.37588	Up	-2.13554	Down	-1.33433	Down	cysteine-rich receptor-like protein kinase, putative, expressed
LOC_Os04g56560	3.2184	Up	4.22835	Up	2.21591	Up	2.57144	Up	proton-dependent oligopeptide transport, putative, expressed
LOC_Os04g57410	-3.24134	Down	-3.28749	Down	-1.3932	Down	-1.78022	Down	methylthioribose kinase, putative, expressed
LOC_Os04g57660	4.34638	Up	3.9467	Up	3.93605	Up	2.73982	Up	phytosulfokine receptor precursor, putative, expressed
LOC_Os04g57870	-1.93833	Down	-1.79241	Down	-1.37444	Down	-1.55372	Down	expressed protein
LOC_Os04g57880	-3.2202	Down	-3.79884	Down	-2.05588	Down	-3.02992	Down	heat shock protein DnaJ, putative, expressed
LOC_Os04g58030	Inf	Up	Inf	Up	Inf	Up	7.55603	Up	expressed protein
LOC_Os04g58050	Inf	Up	Inf	Up	Inf	Up	7.53422	Up	expressed protein
LOC_Os04g58400	Inf	Up	2.94599	Up	Inf	Up	5.03467	Up	tRNA synthetase, putative, expressed
LOC_Os04g58610	Inf	Up	Inf	Up	Inf	Up	Inf	Up	retrotransposon protein, putative, unclassified, expressed
LOC_Os04g59200	Inf	Up	Inf	Up	5.8361	Up	Inf	Up	peroxidase precursor, putative, expressed
LOC_Os04g59260	1.65362	Up	3.46988	Up	1.02213	Up	2.42934	Up	peroxidase precursor, putative, expressed
LOC_Os04g59620	2.12542	Up	1.34006	Up	2.22452	Up	1.92218	Up	SNF2 family N-terminal domain containing protein, expressed
LOC_Os05g01010	-3.18503	Down	-7.09675	Down	-4.15378	Down	-6.57182	Down	expressed protein
LOC_Os05g01330	-5.78428	Down	-5.83603	Down	-5.51228	Down	-5.99259	Down	expressed protein
LOC_Os05g01830	Inf	Down	Inf	Down	Inf	Down	Inf	Down	expressed protein
LOC_Os05g01850	Inf	Down	Inf	Down	Inf	Down	Inf	Down	transposon protein, putative, unclassified, expressed
LOC_Os05g01900	Inf	Up	4.86963	Up	Inf	Up	3.62231	Up	expressed protein
LOC_Os05g02430	Inf	Up	Inf	Up	Inf	Up	Inf	Up	retrotransposon protein, putative, Ty3-gypsy subclass, expressed
LOC_Os05g02710	Inf	Down	-1.90589	Down	Inf	Down	-4.10955	Down	retrotransposon protein, putative, unclassified, expressed
LOC_Os05g02840	Inf	Up	Inf	Up	Inf	Up	Inf	Up	hypothetical protein
LOC_Os05g03050	-1.19676	Down	-2.09491	Down	-1.39256	Down	-1.59778	Down	DNA repair protein Rad51, putative, expressed
LOC_Os05g03210	1.09777	Up	1.75764	Up	1.43522	Up	2.01709	Up	OsFBDUF23 - F-box and DUF domain containing protein, expressed
LOC_Os05g03320	-2.39073	Down	-4.74223	Down	-1.15176	Down	-4.87566	Down	expressed protein
LOC_Os05g03390	-3.82069	Down	-6.90272	Down	-4.65396	Down	-7.51927	Down	expressed protein
LOC_Os05g03450	-1.23586	Down	-1.00952	Down	-1.25663	Down	-2.42297	Down	lectin protein kinase family protein, putative, expressed
LOC_Os05g03590	2.24402	Up	2.41439	Up	1.40757	Up	1.33454	Up	expressed protein
LOC_Os05g03860	1.78344	Up	2.26778	Up	2.0546	Up	2.95403	Up	CPuORF3 - conserved peptide uORF-containing transcript, expressed
LOC_Os05g03870	Inf	Up	Inf	Up	Inf	Up	Inf	Up	expressed protein
LOC_Os05g03972	1.94588	Up	1.62885	Up	3.82718	Up	2.08947	Up	plant protein of unknown function domain containing protein, expressed
LOC_Os05g04020	2.22786	Up	1.93018	Up	2.70481	Up	2.61748	Up	plant protein of unknown function domain containing protein, expressed
LOC_Os05g04070	2.68382	Up	1.49871	Up	1.4227	Up	1.14145	Up	expressed protein
LOC_Os05g04215	Inf	Up	Inf	Up	Inf	Up	Inf	Up	expressed protein
LOC_Os05g04570	Inf	Up	Inf	Up	Inf	Up	Inf	Up	F-box family protein, putative, expressed
LOC_Os05g04680	1.79276	Up	2.44005	Up	2.1235	Up	1.57741	Up	expressed protein
LOC_Os05g05280	1.16749	Up	1.24512	Up	1.1255	Up	1.05321	Up	zinc finger family protein, putative, expressed
LOC_Os05g05500	1.10316	Up	1.49697	Up	1.61261	Up	1.10656	Up	OsFBX159 - F-box domain containing protein, expressed
LOC_Os05g05520	-5.51427	Down	-5.03856	Down	Inf	Down	Inf	Down	transposon protein, putative, Mutator sub-class, expressed
LOC_Os05g05530	9.87887	Up	10.1521	Up	6.42341	Up	9.4167	Up	expressed protein
LOC_Os05g05550	6.62624	Up	5.9152	Up	5.99954	Up	6.78016	Up	expressed protein
LOC_Os05g05850	Inf	Down	Inf	Down	-7.06621	Down	Inf	Down	expressed protein
LOC_Os05g05860	-3.71502	Down	-3.77681	Down	-3.14099	Down	-1.50903	Down	retrotransposon protein, putative, unclassified, expressed
LOC_Os05g05880	Inf	Up	Inf	Up	Inf	Up	7.34833	Up	retrotransposon protein, putative, unclassified, expressed
LOC_Os05g05910	Inf	Up	Inf	Up	5.08242	Up	6.74852	Up	retrotransposon protein, putative, unclassified, expressed
LOC_Os05g06160	Inf	Down	Inf	Down	Inf	Down	Inf	Down	trehalose phosphatase, putative, expressed
LOC_Os05g06300	5.17435	Up	4.24972	Up	3.39345	Up	5.65795	Up	3-hydroxyacyl-CoA dehydrogenase, putative, expressed
LOC_Os05g06510	2.86467	Up	1.96052	Up	2.86977	Up	2.74947	Up	4Fe-4S binding domain containing protein, expressed
LOC_Os05g06630	7.49464	Up	4.50437	Up	5.66297	Up	4.97098	Up	expressed protein
LOC_Os05g06790	-6.19434	Down	-7.26302	Down	Inf	Down	-5.22343	Down	expressed protein
LOC_Os05g07080	Inf	Up	6.59639	Up	9.34857	Up	Inf	Up	S-domain receptor-like protein kinase, putative, expressed
LOC_Os05g07420	4.96076	Up	8.89343	Up	3.52143	Up	5.08845	Up	S-domain receptor-like protein kinase, putative, expressed
LOC_Os05g08450	-1.60695	Down	-1.79271	Down	-1.33623	Down	-2.76165	Down	expressed protein
LOC_Os05g08800	2.97155	Up	3.13119	Up	2.62081	Up	2.20862	Up	DUF581 domain containing protein, expressed
LOC_Os05g08830	3.29775	Up	4.75401	Up	1.74484	Up	2.60323	Up	expressed protein
LOC_Os05g08900	6.92134	Up	7.12842	Up	6.7541	Up	8.73057	Up	expressed protein
LOC_Os05g10310	Inf	Up	Inf	Up	7.77592	Up	6.31329	Up	acid phosphatase, putative, expressed
LOC_Os05g10330	Inf	Up	Inf	Up	Inf	Up	5.7756	Up	HAD superfamily phosphatase, putative, expressed
LOC_Os05g10414	Inf	Up	Inf	Up	7.71377	Up	6.59235	Up	expressed protein
LOC_Os05g10560	7.37051	Up	Inf	Up	Inf	Up	5.80417	Up	expressed protein
LOC_Os05g10570	Inf	Up	8.89853	Up	6.60856	Up	6.97073	Up	expressed protein
LOC_Os05g10580	5.89685	Up	2.90143	Up	3.81037	Up	2.8641	Up	cullin family domain containing protein, putative, expressed
LOC_Os05g10650	1.74626	Up	2.58074	Up	-1.49099	Down	-1.39274	Down	6-phosphofructokinase, putative, expressed
LOC_Os05g11005	-4.05444	Down	Inf	Down	Inf	Down	Inf	Down	expressed protein
LOC_Os05g11064	Inf	Up	Inf	Up	6.41832	Up	6.98134	Up	expressed protein
LOC_Os05g12400	-5.31883	Down	-1.69148	Down	-3.83587	Down	-2.54683	Down	BURP domain containing protein, expressed
LOC_Os05g12550	Inf	Up	Inf	Up	4.58873	Up	Inf	Up	retrotransposon, putative, centromere-specific, expressed
LOC_Os05g13400	Inf	Up	Inf	Up	Inf	Up	7.40783	Up	retrotransposon protein, putative, unclassified, expressed
LOC_Os05g13420	Inf	Up	Inf	Up	7.44438	Up	Inf	Up	large tegument protein, putative, expressed
LOC_Os05g13810	Inf	Up	Inf	Up	Inf	Up	5.16839	Up	expressed protein
LOC_Os05g13970	3.17552	Up	4.67478	Up	1.93115	Up	2.04138	Up	phosphorylase domain containing protein, putative, expressed
LOC_Os05g14980	2.73727	Up	2.7413	Up	2.52762	Up	2.73622	Up	expressed protein
LOC_Os05g15820	Inf	Up	Inf	Up	Inf	Up	Inf	Up	retrotransposon protein, putative, unclassified, expressed
LOC_Os05g17990	-3.53736	Down	Inf	Down	Inf	Down	-4.6141	Down	expressed protein
LOC_Os05g18274	Inf	Up	Inf	Up	7.83762	Up	Inf	Up	expressed protein
LOC_Os05g18280	-1.81999	Down	-1.28928	Down	-1.39869	Down	-1.2922	Down	kelch domain containing protein, putative, expressed
LOC_Os05g22716	Inf	Up	1.91705	Up	6.0004	Up	3.14251	Up	translation initiation factor IF-1, chloroplast, putative, expressed
LOC_Os05g24580	-9.08098	Down	Inf	Down	-5.74893	Down	-6.13985	Down	MEMO1, putative, expressed
LOC_Os05g24800	Inf	Down	Inf	Down	Inf	Down	Inf	Down	retrotransposon protein, putative, unclassified, expressed
LOC_Os05g25080	-9.35264	Down	-10.0453	Down	-6.06505	Down	-7.55278	Down	transposon protein, putative, unclassified, expressed
LOC_Os05g25400	Inf	Up	Inf	Up	Inf	Up	8.4057	Up	RNA binding protein, putative, expressed
LOC_Os05g25430	-5.33765	Down	-5.49195	Down	-7.19894	Down	-8.40713	Down	receptor-like protein kinase At3g46290 precursor, putative, expressed
LOC_Os05g25650	Inf	Up	Inf	Up	5.42389	Up	4.66988	Up	expressed protein
LOC_Os05g25950	-1.61373	Down	-2.58956	Down	-1.57229	Down	-3.47115	Down	cyclin, putative, expressed
LOC_Os05g26020	Inf	Up	Inf	Up	Inf	Up	3.08737	Up	cyclin, putative, expressed
LOC_Os05g26194	2.71311	Up	1.75826	Up	2.53267	Up	2.50996	Up	expressed protein
LOC_Os05g26630	Inf	Up	Inf	Up	6.88534	Up	Inf	Up	expressed protein
LOC_Os05g27060	Inf	Up	Inf	Up	Inf	Up	Inf	Up	retrotransposon protein, putative, unclassified, expressed
LOC_Os05g27650	-5.12846	Down	Inf	Down	-6.55469	Down	-7.35807	Down	transposon protein, putative, CACTA, En/Spm sub-class, expressed
LOC_Os05g27680	3.61224	Up	4.52744	Up	4.44907	Up	2.80867	Up	expressed protein
LOC_Os05g29170	Inf	Up	Inf	Up	Inf	Up	Inf	Up	expressed protein
LOC_Os05g29735	-1.66066	Down	-1.39392	Down	-2.52871	Down	-1.85386	Down	expressed protein
LOC_Os05g30220	2.19431	Up	1.43482	Up	2.57727	Up	2.0326	Up	disease resistance RPP13-like protein 1, putative, expressed
LOC_Os05g30300	-1.38416	Down	1.01547	Up	-1.40127	Down	1.71637	Up	Os5bglu21 - beta-glucosidase homologue, similar to G. max isohydroxyurate hydrolase, expressed
LOC_Os05g30640	Inf	Up	Inf	Up	7.36141	Up	10.2141	Up	leucine zipper protein-like, putative, expressed
LOC_Os05g30695	Inf	Up	Inf	Up	5.54896	Up	Inf	Up	expressed protein
LOC_Os05g30700	Inf	Up	Inf	Up	Inf	Up	4.82296	Up	expressed protein
LOC_Os05g30720	Inf	Up	Inf	Up	6.14749	Up	9.79116	Up	transposon protein, putative, unclassified, expressed
LOC_Os05g30730	Inf	Up	Inf	Up	7.11609	Up	7.19172	Up	expressed protein
LOC_Os05g31210	-4.18216	Down	Inf	Down	Inf	Down	Inf	Down	retrotransposon protein, putative, unclassified, expressed
LOC_Os05g31220	-6.46262	Down	Inf	Down	Inf	Down	-6.3361	Down	cell division control protein 48 homolog B, putative, expressed
LOC_Os05g31470	1.19636	Up	2.31158	Up	1.93692	Up	5.34262	Up	expressed protein
LOC_Os05g31570	5.39219	Up	6.66709	Up	6.63683	Up	5.48419	Up	disease resistance protein RGA4, putative, expressed
LOC_Os05g31600	Inf	Up	Inf	Up	Inf	Up	Inf	Up	retrotransposon protein, putative, Ty1-copia subclass, expressed
LOC_Os05g31620	3.61112	Up	4.96045	Up	2.36203	Up	2.263	Up	OsCML15 - Calmodulin-related calcium sensor protein, expressed
LOC_Os05g31744	Inf	Up	Inf	Up	Inf	Up	Inf	Up	expressed protein
LOC_Os05g32474	Inf	Up	Inf	Up	7.0353	Up	Inf	Up	expressed protein
LOC_Os05g32640	4.91031	Up	Inf	Up	5.71773	Up	2.94871	Up	expressed protein
LOC_Os05g32980	Inf	Up	Inf	Up	4.41961	Up	4.4914	Up	expressed protein
LOC_Os05g33090	Inf	Down	-8.67313	Down	-9.33904	Down	-7.33759	Down	expressed protein
LOC_Os05g33260	1.26579	Up	1.00624	Up	1.39692	Up	1.04645	Up	1-5-phosphoribosyl-5-5-phosphoribosylaminomethylideneaminoimidazole-4-carboxamide isomerase, chloroplast precursor, putative, expressed
LOC_Os05g33370	Inf	Up	4.4106	Up	3.87171	Up	Inf	Up	transposon protein, putative, unclassified, expressed
LOC_Os05g33590	1.19874	Up	1.36833	Up	1.30396	Up	1.06357	Up	cytochrome P450, putative, expressed
LOC_Os05g33670	Inf	Up	5.28613	Up	4.54361	Up	4.06196	Up	expressed protein
LOC_Os05g34240	Inf	Up	Inf	Up	6.93074	Up	Inf	Up	hAT dimerisation domain containing protein, expressed
LOC_Os05g34260	1.76857	Up	1.50516	Up	1.59141	Up	1.50192	Up	transposon protein, putative, Ac/Ds sub-class, expressed
LOC_Os05g34390	Inf	Down	Inf	Down	Inf	Down	-4.76222	Down	protein kinase domain containing protein, expressed
LOC_Os05g34710	Inf	Up	6.11538	Up	8.34634	Up	6.50399	Up	expressed protein
LOC_Os05g35444	10.6005	Up	9.78484	Up	6.43222	Up	7.75655	Up	expressed protein
LOC_Os05g36340	Inf	Up	Inf	Up	Inf	Up	Inf	Up	expressed protein
LOC_Os05g36994	Inf	Up	10.267	Up	5.80846	Up	7.15332	Up	expressed protein
LOC_Os05g37170	3.54309	Up	1.59386	Up	1.88114	Up	1.57913	Up	transcription factor, putative, expressed
LOC_Os05g37530	Inf	Up	Inf	Up	7.50705	Up	7.50836	Up	expressed protein
LOC_Os05g37780	6.88671	Up	5.31171	Up	-1.7725	Down	-3.10228	Down	expressed protein
LOC_Os05g38130	Inf	Up	Inf	Up	6.77681	Up	Inf	Up	expressed protein
LOC_Os05g38260	9.66272	Up	Inf	Up	8.44063	Up	7.60301	Up	retrotransposon protein, putative, unclassified, expressed
LOC_Os05g38264	1.17002	Up	2.31843	Up	-1.52488	Down	-1.30218	Down	expressed protein
LOC_Os05g38560	6.40794	Up	3.76895	Up	Inf	Up	5.63353	Up	Core histone H2A/H2B/H3/H4 domain containing protein, putative, expressed
LOC_Os05g38880	3.2799	Up	1.84648	Up	2.2078	Up	1.28995	Up	expressed protein
LOC_Os05g38984	2.552	Up	1.75358	Up	2.89384	Up	2.10222	Up	expressed protein
LOC_Os05g39370	3.54872	Up	2.57693	Up	2.56146	Up	2.36399	Up	expressed protein
LOC_Os05g39540	-7.27055	Down	-5.31014	Down	-4.0249	Down	Inf	Down	metal cation transporter, putative, expressed
LOC_Os05g39580	1.6197	Up	3.64084	Up	-1.61499	Down	-1.86445	Down	bet v I allergen family protein, putative, expressed
LOC_Os05g39800	-1.46419	Down	-2.18768	Down	-2.25856	Down	-2.2885	Down	NFD4, putative, expressed
LOC_Os05g39870	1.34597	Up	1.3993	Up	1.06567	Up	1.41653	Up	CAMK_KIN1/SNF1/Nim1_like.24 - CAMK includes calcium/calmodulin depedent protein kinases, expressed
LOC_Os05g40384	-1.1744	Down	-3.07199	Down	-2.62168	Down	-3.90761	Down	cytochrome P450, putative, expressed
LOC_Os05g40910	3.64803	Up	2.72357	Up	3.84623	Up	4.10878	Up	expressed protein
LOC_Os05g40920	-1.72415	Down	-2.00516	Down	-1.81777	Down	-2.22803	Down	expressed protein
LOC_Os05g41050	Inf	Up	4.43372	Up	6.76176	Up	Inf	Up	expressed protein
LOC_Os05g41290	3.22836	Up	3.82485	Up	2.91857	Up	4.36602	Up	disease resistance RPP13-like protein 1, putative, expressed
LOC_Os05g43130	3.90741	Up	3.53756	Up	3.03136	Up	2.65276	Up	brix domain-containing protein 1, putative, expressed
LOC_Os05g43174	Inf	Up	Inf	Up	Inf	Up	Inf	Up	expressed protein
LOC_Os05g43550	1.86748	Up	2.65595	Up	2.36461	Up	2.50176	Up	Eukaryotic aspartyl protease domain containing protein, expressed
LOC_Os05g43860	-1.4322	Down	-1.42776	Down	-1.46228	Down	-1.72933	Down	expressed protein
LOC_Os05g43930	-6.27082	Down	-1.64929	Down	-2.29012	Down	1.0655	Up	O-methyltransferase, putative, expressed
LOC_Os05g43970	-3.67468	Down	-4.44791	Down	-2.38589	Down	-3.92446	Down	heat- and acid-stable phosphoprotein, putative, expressed
LOC_Os05g44916	1.67468	Up	1.54224	Up	1.81996	Up	1.2566	Up	mitochondrial-processing peptidase subunit, mitochondrial precursor, putative, expressed
LOC_Os05g45090	-2.1959	Down	1.09351	Up	1.41642	Up	1.96941	Up	anthocyanidin 5,3-O-glucosyltransferase, putative, expressed
LOC_Os05g45110	3.72304	Up	6.67014	Up	5.2211	Up	5.20185	Up	anthocyanidin 5,3-O-glucosyltransferase, putative, expressed
LOC_Os05g45150	Inf	Down	-6.82241	Down	Inf	Down	-5.34735	Down	anthocyanidin 5,3-O-glucosyltransferase, putative, expressed
LOC_Os05g45330	Inf	Up	Inf	Up	5.47818	Up	Inf	Up	expressed protein
LOC_Os05g45680	4.78052	Up	4.87526	Up	4.29619	Up	5.98573	Up	retrotransposon protein, putative, unclassified, expressed
LOC_Os05g45860	6.9535	Up	3.72526	Up	6.11478	Up	Inf	Up	glucan endo-1,3-beta-glucosidase precursor, putative, expressed
LOC_Os05g46630	2.59144	Up	2.17537	Up	3.00444	Up	2.90689	Up	expressed protein
LOC_Os05g46845	Inf	Down	Inf	Down	-8.40017	Down	Inf	Down	expressed protein
LOC_Os05g46890	Inf	Up	11.178	Up	6.92072	Up	8.4681	Up	expressed protein
LOC_Os05g46920	Inf	Up	10.1775	Up	6.04983	Up	8.9941	Up	expressed protein
LOC_Os05g46950	Inf	Up	Inf	Up	6.92541	Up	7.55921	Up	expressed protein
LOC_Os05g46954	Inf	Up	11.2826	Up	5.69005	Up	8.66575	Up	expressed protein
LOC_Os05g47442	Inf	Up	Inf	Up	Inf	Up	5.94319	Up	expressed protein
LOC_Os05g47446	4.62046	Up	4.16259	Up	4.27494	Up	4.22488	Up	expressed protein
LOC_Os05g47520	-1.66374	Down	-2.25725	Down	-1.72339	Down	-2.03345	Down	expressed protein
LOC_Os05g47950	Inf	Up	7.14986	Up	Inf	Up	7.45665	Up	UDP-glucoronosyl and UDP-glucosyl transferase domain containing protein, expressed
LOC_Os05g48570	-1.92404	Down	2.10959	Up	-1.48602	Down	1.95932	Up	expressed protein
LOC_Os05g48770	Inf	Up	6.88549	Up	Inf	Up	Inf	Up	expressed protein
LOC_Os05g48790	9.71928	Up	8.33649	Up	2.59192	Up	2.34826	Up	expressed protein
LOC_Os05g48810	1.53357	Up	1.62666	Up	1.83914	Up	1.49021	Up	dnaJ domain containing protein, expressed
LOC_Os05g49630	5.36297	Up	3.70022	Up	4.03577	Up	3.96204	Up	expressed protein
LOC_Os05g49684	Inf	Up	Inf	Up	4.41127	Up	4.03894	Up	expressed protein
LOC_Os05g49760	3.92507	Up	2.60642	Up	6.8682	Up	5.16327	Up	dehydrogenase, putative, expressed
LOC_Os05g49840	-1.24525	Down	-1.79346	Down	-1.43672	Down	-2.43	Down	phospholipase, putative, expressed
LOC_Os05g49860	-1.19055	Down	-1.4054	Down	-1.16757	Down	-1.71696	Down	Core histone H2A/H2B/H3/H4 domain containing protein, putative, expressed
LOC_Os05g50090	-3.17827	Down	-1.88259	Down	-2.62618	Down	-2.13487	Down	oxidoreductase, 2OG-FeII oxygenase domain containing protein, putative, expressed
LOC_Os05g50330	4.80504	Up	Inf	Up	Inf	Up	5.18443	Up	expressed protein
LOC_Os05g50420	1.57382	Up	1.48962	Up	1.49318	Up	1.53307	Up	retrotransposon protein, putative, unclassified, expressed
LOC_Os05g50780	Inf	Up	Inf	Up	3.69175	Up	Inf	Up	NBS-LRR resistance-like protein B11, putative, expressed
LOC_Os05g51050	5.17795	Up	5.69533	Up	5.78731	Up	6.89153	Up	acyl-protein thioesterase, putative, expressed
LOC_Os05g51110	-2.0646	Down	-2.17688	Down	-1.59501	Down	-1.73888	Down	expressed protein
LOC_Os06g01060	Inf	Up	Inf	Up	Inf	Up	Inf	Up	retrotransposon protein, putative, Ty3-gypsy subclass, expressed
LOC_Os06g01710	Inf	Up	Inf	Up	Inf	Up	Inf	Up	expressed protein
LOC_Os06g03520	3.09146	Up	6.25866	Up	-2.43259	Down	-1.15953	Down	DUF581 domain containing protein, expressed
LOC_Os06g04970	-1.56878	Down	-1.32575	Down	-1.3698	Down	-1.20877	Down	expressed protein
LOC_Os06g04990	6.07859	Up	3.88953	Up	2.34082	Up	-1.47956	Down	early nodulin 93 ENOD93 protein, putative, expressed
LOC_Os06g05410	6.96209	Up	Inf	Up	Inf	Up	6.49136	Up	expressed protein
LOC_Os06g05420	Inf	Up	7.48677	Up	7.06847	Up	Inf	Up	expressed protein
LOC_Os06g05424	Inf	Up	Inf	Up	6.53184	Up	Inf	Up	expressed protein
LOC_Os06g05430	Inf	Up	Inf	Up	7.0566	Up	Inf	Up	expressed protein
LOC_Os06g05440	Inf	Up	7.96191	Up	5.55265	Up	5.70037	Up	expressed protein
LOC_Os06g05480	4.38913	Up	4.59672	Up	3.62819	Up	2.63895	Up	expressed protein
LOC_Os06g05520	3.76459	Up	3.52329	Up	2.64162	Up	2.88997	Up	OsMKK1 - putative MAPKK based on amino acid sequence homology, expressed
LOC_Os06g05640	1.40473	Up	1.24738	Up	1.95478	Up	2.04309	Up	expressed protein
LOC_Os06g05680	-4.04132	Down	Inf	Down	Inf	Down	-3.97092	Down	retrotransposon protein, putative, unclassified, expressed
LOC_Os06g05940	3.1184	Up	1.80427	Up	5.48976	Up	1.8741	Up	DTA2, putative, expressed
LOC_Os06g06080	1.82241	Up	2.26348	Up	1.28971	Up	1.6847	Up	serine esterase family protein, putative, expressed
LOC_Os06g06100	-5.96581	Down	-5.19597	Down	-5.42432	Down	-6.25466	Down	dihydroneopterin aldolase, putative, expressed
LOC_Os06g06210	1.74399	Up	1.82224	Up	1.83721	Up	1.52308	Up	expressed protein
LOC_Os06g06490	10.2265	Up	Inf	Up	7.73475	Up	7.9302	Up	U-box domain containing heat shock protein, putative, expressed
LOC_Os06g06510	Inf	Up	Inf	Up	4.75793	Up	Inf	Up	histone H3, putative, expressed
LOC_Os06g06520	5.15536	Up	Inf	Up	3.60392	Up	5.95223	Up	GDSL-like lipase/acylhydrolase, putative, expressed
LOC_Os06g06580	Inf	Down	Inf	Down	-6.44048	Down	-9.42379	Down	expressed protein
LOC_Os06g06600	-1.3827	Down	-1.24909	Down	-1.43818	Down	-1.21925	Down	OsFBX187 - F-box domain containing protein, expressed
LOC_Os06g06860	-1.6999	Down	-3.18468	Down	-1.50122	Down	-3.46498	Down	MLA1, putative, expressed
LOC_Os06g06940	2.85552	Up	3.06269	Up	-2.03155	Down	-2.58071	Down	S-locus-like receptor protein kinase, putative, expressed
LOC_Os06g08510	-2.94242	Down	-2.53635	Down	-2.59798	Down	-2.64055	Down	expressed protein
LOC_Os06g08564	3.06042	Up	3.40588	Up	2.67026	Up	2.97658	Up	OsRCI2-8 - Putative low temperature and salt responsive protein, expressed
LOC_Os06g08620	Inf	Up	Inf	Up	Inf	Up	Inf	Up	expressed protein
LOC_Os06g08880	Inf	Up	Inf	Up	Inf	Up	6.86819	Up	glutamate receptor 2.7 precursor, putative, expressed
LOC_Os06g08884	Inf	Up	Inf	Up	5.77678	Up	6.88397	Up	expressed protein
LOC_Os06g08890	Inf	Up	Inf	Up	6.04505	Up	Inf	Up	glutamate receptor 3.4 precursor, putative, expressed
LOC_Os06g08990	3.63496	Up	5.29828	Up	3.58363	Up	5.08527	Up	expressed protein
LOC_Os06g09020	3.06039	Up	2.64565	Up	2.6245	Up	2.13155	Up	expressed protein
LOC_Os06g09090	7.64352	Up	7.75846	Up	7.90368	Up	7.16932	Up	glutamate receptor 2.8 precursor, putative, expressed
LOC_Os06g09120	1.72407	Up	1.98549	Up	1.14621	Up	1.91594	Up	glutamate receptor 2.8 precursor, putative, expressed
LOC_Os06g09130	1.24695	Up	8.56897	Up	4.88924	Up	8.22518	Up	glutamate receptor 2.8 precursor, putative, expressed
LOC_Os06g10355	Inf	Up	9.55712	Up	Inf	Up	Inf	Up	expressed protein
LOC_Os06g11260	Inf	Up	Inf	Up	7.52539	Up	7.10742	Up	12-oxophytodienoate reductase 2, putative, expressed
LOC_Os06g11270	-5.61906	Down	-3.45891	Down	-4.75336	Down	-2.80772	Down	anthocyanidin 3-O-glucosyltransferase, putative, expressed
LOC_Os06g11280	5.25662	Up	6.76123	Up	2.2983	Up	4.6344	Up	12-oxophytodienoate reductase, putative, expressed
LOC_Os06g11290	3.31079	Up	4.63476	Up	1.76362	Up	3.07728	Up	12-oxophytodienoate reductase, putative, expressed
LOC_Os06g11840	1.23033	Up	2.97844	Up	2.22328	Up	2.08564	Up	trehalose phosphatase, putative, expressed
LOC_Os06g12170	4.3053	Up	5.38988	Up	4.42853	Up	5.31442	Up	expressed protein
LOC_Os06g12410	-2.2128	Down	-1.35983	Down	-1.36076	Down	-1.59962	Down	GDSL-like lipase/acylhydrolase, putative, expressed
LOC_Os06g13060	1.65254	Up	1.3192	Up	2.95931	Up	2.52141	Up	heat shock protein DnaJ, putative, expressed
LOC_Os06g13190	12.1204	Up	10.0994	Up	8.09889	Up	8.7832	Up	expressed protein
LOC_Os06g13230	Inf	Up	Inf	Up	7.01977	Up	7.071	Up	expressed protein
LOC_Os06g13280	-3.59779	Down	-5.08063	Down	-2.43291	Down	-5.04055	Down	O-methyltransferase, putative, expressed
LOC_Os06g13350	3.19696	Up	-2.51062	Down	Inf	Up	-1.48025	Down	SAM dependent carboxyl methyltransferase, putative, expressed
LOC_Os06g13560	2.77205	Up	4.84328	Up	2.39797	Up	4.38052	Up	SAM dependent carboxyl methyltransferase, putative, expressed
LOC_Os06g13580	2.90184	Up	3.39752	Up	2.37209	Up	2.51685	Up	expressed protein
LOC_Os06g14220	2.50187	Up	4.87999	Up	4.34354	Up	3.81722	Up	STF-1, putative, expressed
LOC_Os06g14324	4.50062	Up	6.63297	Up	5.25087	Up	7.15056	Up	caleosin related protein, putative, expressed
LOC_Os06g14400	1.33992	Up	1.84848	Up	2.04229	Up	2.18885	Up	1-aminocyclopropane-1-carboxylate oxidase homolog 4, putative, expressed
LOC_Os06g15570	9.95203	Up	11.6356	Up	7.29796	Up	8.21753	Up	retrotransposon protein, putative, unclassified, expressed
LOC_Os06g15660	Inf	Up	Inf	Up	7.62032	Up	6.77939	Up	retrotransposon protein, putative, unclassified, expressed
LOC_Os06g15995	Inf	Up	Inf	Up	4.35685	Up	Inf	Up	expressed protein
LOC_Os06g16030	Inf	Up	Inf	Up	Inf	Up	8.40131	Up	amidase family protein, putative, expressed
LOC_Os06g16050	Inf	Up	10.5922	Up	8.8571	Up	10.6386	Up	transposon protein, putative, CACTA, En/Spm sub-class, expressed
LOC_Os06g16140	-1.42269	Down	-1.57983	Down	-1.2158	Down	-1.96126	Down	expressed protein
LOC_Os06g16919	9.40951	Up	Inf	Up	6.98398	Up	6.90091	Up	expressed protein
LOC_Os06g17900	-1.92001	Down	-2.57157	Down	-1.70043	Down	-1.24574	Down	disease resistance protein RPM1, putative, expressed
LOC_Os06g17920	-3.01502	Down	-3.03547	Down	-3.32842	Down	-3.14899	Down	NBS-LRR disease resistance protein, putative, expressed
LOC_Os06g17970	7.06981	Up	8.75194	Up	4.14321	Up	6.7968	Up	NBS-LRR disease resistance protein, putative, expressed
LOC_Os06g18790	-4.08498	Down	-7.86916	Down	Inf	Down	-6.47	Down	anthocyanidin 3-O-glucosyltransferase, putative, expressed
LOC_Os06g18930	-4.99569	Down	-4.24743	Down	-3.65916	Down	-2.2276	Down	cadmium tolerance factor, putative, expressed
LOC_Os06g19095	Inf	Down	-3.31345	Down	-4.36528	Down	-3.02743	Down	expressed protein
LOC_Os06g19160	2.12133	Up	1.6653	Up	2.8761	Up	1.55307	Up	retrotransposon protein, putative, Ty1-copia subclass, expressed
LOC_Os06g19460	Inf	Up	Inf	Up	Inf	Up	Inf	Up	expressed protein
LOC_Os06g19750	2.36616	Up	2.36127	Up	2.33262	Up	1.8792	Up	expressed protein
LOC_Os06g20050	2.25068	Up	1.30592	Up	2.35188	Up	2.28653	Up	NBS type disease resistance protein, putative, expressed
LOC_Os06g20310	3.53021	Up	2.16199	Up	4.15321	Up	1.7074	Up	expressed protein
LOC_Os06g20790	-2.3458	Down	-1.29174	Down	-2.83284	Down	-1.15668	Down	SAM dependent carboxyl methyltransferase, putative, expressed
LOC_Os06g20879	6.07202	Up	9.44895	Up	8.08929	Up	7.1216	Up	expressed protein
LOC_Os06g20960	-6.29193	Down	-7.2653	Down	-6.42746	Down	-10.6775	Down	SAM dependent carboxyl methyltransferase, putative, expressed
LOC_Os06g21369	6.56727	Up	7.4197	Up	7.05641	Up	Inf	Up	expressed protein
LOC_Os06g21570	-4.27568	Down	Inf	Down	-2.71687	Down	-5.69331	Down	Os6bglu24 - beta-glucosidase homologue, similar to G. max isohydroxyurate hydrolase, expressed
LOC_Os06g21690	3.31505	Up	2.302	Up	1.80546	Up	1.64422	Up	expressed protein
LOC_Os06g21730	Inf	Up	Inf	Up	6.62269	Up	6.80028	Up	retrotransposon protein, putative, Ty3-gypsy subclass, expressed
LOC_Os06g21750	Inf	Up	Inf	Up	Inf	Up	8.45461	Up	expressed protein
LOC_Os06g21820	Inf	Up	Inf	Up	7.19897	Up	5.60904	Up	jasmonate O-methyltransferase, putative, expressed
LOC_Os06g22380	2.18382	Up	1.71085	Up	1.94112	Up	2.76816	Up	expressed protein
LOC_Os06g22394	Inf	Up	Inf	Up	Inf	Up	5.75822	Up	expressed protein
LOC_Os06g22460	Inf	Down	Inf	Down	-5.7305	Down	Inf	Down	disease resistance protein RPM1, putative, expressed
LOC_Os06g23540	Inf	Up	Inf	Up	5.61453	Up	7.63204	Up	expressed protein
LOC_Os06g23760	Inf	Up	Inf	Up	Inf	Up	Inf	Up	acyl-CoA oxidase, putative, expressed
LOC_Os06g23780	Inf	Up	Inf	Up	4.33961	Up	7.10621	Up	glutaryl-CoA dehydrogenase, mitochondrial precursor, putative, expressed
LOC_Os06g24230	Inf	Down	Inf	Down	Inf	Down	Inf	Down	transposon protein, putative, CACTA, En/Spm sub-class, expressed
LOC_Os06g24711	Inf	Up	Inf	Up	6.92393	Up	Inf	Up	expressed protein
LOC_Os06g24890	-3.01107	Down	-1.40707	Down	-4.37441	Down	-2.51798	Down	expressed protein
LOC_Os06g24910	Inf	Up	Inf	Up	8.82625	Up	Inf	Up	expressed protein
LOC_Os06g24930	Inf	Up	Inf	Up	Inf	Up	Inf	Up	transposon protein, putative, Ac/Ds sub-class, expressed
LOC_Os06g24990	-7.47323	Down	-9.40923	Down	-8.41661	Down	-9.95738	Down	xylanase inhibitor protein 1 precursor, putative, expressed
LOC_Os06g25010	-1.52671	Down	-1.78058	Down	-1.75748	Down	-2.79399	Down	glycosyl hydrolase, putative, expressed
LOC_Os06g25605	Inf	Up	Inf	Up	8.33009	Up	6.59344	Up	expressed protein
LOC_Os06g25770	Inf	Down	Inf	Down	Inf	Down	Inf	Down	retrotransposon protein, putative, Ty3-gypsy subclass, expressed
LOC_Os06g26020	Inf	Up	Inf	Up	Inf	Up	Inf	Up	retrotransposon protein, putative, Ty3-gypsy subclass, expressed
LOC_Os06g26270	2.19923	Up	1.42618	Up	1.49985	Up	2.23022	Up	prefoldin, putative, expressed
LOC_Os06g27900	Inf	Up	7.82734	Up	6.31485	Up	7.81963	Up	transposon protein, putative, CACTA, En/Spm sub-class, expressed
LOC_Os06g27910	Inf	Up	Inf	Up	6.2066	Up	7.31044	Up	oleosin, putative, expressed
LOC_Os06g28530	Inf	Up	5.98925	Up	4.7702	Up	7.31108	Up	retrotransposon protein, putative, unclassified, expressed
LOC_Os06g28680	Inf	Up	Inf	Up	Inf	Up	Inf	Up	expressed protein
LOC_Os06g28840	2.4681	Up	2.20576	Up	2.71945	Up	2.09549	Up	expressed protein
LOC_Os06g28880	3.3057	Up	2.30602	Up	2.88808	Up	2.01651	Up	retrotransposon protein, putative, unclassified, expressed
LOC_Os06g28990	Inf	Up	10.5156	Up	6.30229	Up	8.89285	Up	transposon protein, putative, Mutator sub-class, expressed
LOC_Os06g29010	Inf	Up	Inf	Up	Inf	Up	Inf	Up	expressed protein
LOC_Os06g29350	1.93719	Up	2.14229	Up	2.27213	Up	2.86304	Up	myosin, putative, expressed
LOC_Os06g29630	Inf	Up	Inf	Up	7.67778	Up	8.35217	Up	transposon protein, putative, unclassified, expressed
LOC_Os06g29650	Inf	Up	Inf	Up	4.58422	Up	7.85778	Up	CDP-diacylglycerol--inositol 3-phosphatidyltransferase 1, putative, expressed
LOC_Os06g29690	Inf	Up	Inf	Up	5.34698	Up	Inf	Up	dynein light chain type 1 domain containing protein, expressed
LOC_Os06g30430	-5.86972	Down	-4.22322	Down	-4.33725	Down	Inf	Down	disease resistance protein RPM1, putative, expressed
LOC_Os06g30920	Inf	Up	Inf	Up	Inf	Up	Inf	Up	expressed protein
LOC_Os06g31800	4.62216	Up	9.44368	Up	6.43487	Up	10.0845	Up	THION2 - Plant thionin family protein precursor, expressed
LOC_Os06g32160	4.29111	Up	6.63008	Up	7.33105	Up	7.85585	Up	THION7 - Plant thionin family protein precursor, expressed
LOC_Os06g32240	-6.71271	Down	2.56444	Up	-4.63683	Down	3.9568	Up	THION9 - Plant thionin family protein precursor, expressed
LOC_Os06g32730	2.63886	Up	1.39466	Up	3.57698	Up	1.65523	Up	eukaryotic initiation factor iso-4F subunit p82-34, putative, expressed
LOC_Os06g32820	Inf	Up	Inf	Up	Inf	Up	Inf	Up	retrotransposon protein, putative, Ty3-gypsy subclass, expressed
LOC_Os06g33040	11.31	Up	9.43941	Up	6.91104	Up	7.75767	Up	transposon protein, putative, unclassified, expressed
LOC_Os06g33120	-2.57051	Down	-1.84354	Down	-1.79289	Down	-1.75288	Down	transposon protein, putative, unclassified, expressed
LOC_Os06g33330	-1.88479	Down	-1.0599	Down	1.18836	Up	1.03893	Up	powdery mildew resistant protein 5, putative, expressed
LOC_Os06g33610	-1.50809	Down	-2.16599	Down	-1.32517	Down	-1.75049	Down	cyclic nucleotide-gated ion channel 1, putative, expressed
LOC_Os06g34650	-2.68026	Down	-1.08435	Down	-1.76219	Down	-1.92186	Down	zinc finger, C3HC4 type domain containing protein, expressed
LOC_Os06g34780	-1.15965	Down	-1.50775	Down	-1.4325	Down	-2.02041	Down	expressed protein
LOC_Os06g34790	1.85157	Up	1.96757	Up	1.9042	Up	1.19087	Up	DUF538 domain containing protein, putative, expressed
LOC_Os06g34950	-3.11404	Down	-3.60455	Down	-2.26462	Down	-2.93551	Down	expressed protein
LOC_Os06g34960	8.32013	Up	Inf	Up	8.47411	Up	7.584	Up	TKL_IRAK_DUF26.1 - DUF26 kinases have homology to DUF26 containing loci, expressed
LOC_Os06g34970	Inf	Up	Inf	Up	Inf	Up	Inf	Up	expressed protein
LOC_Os06g35165	3.3926	Up	4.1812	Up	4.2203	Up	2.97106	Up	expressed protein
LOC_Os06g35850	2.61576	Up	2.77242	Up	1.57794	Up	1.80356	Up	lectin protein kinase family protein, putative, expressed
LOC_Os06g36150	Inf	Up	Inf	Up	Inf	Up	Inf	Up	retrotransposon, putative, centromere-specific, expressed
LOC_Os06g37280	-3.10126	Down	-1.74244	Down	-2.94213	Down	-1.94343	Down	expressed protein
LOC_Os06g37340	Inf	Down	Inf	Down	Inf	Down	-6.71038	Down	retrotransposon protein, putative, unclassified, expressed
LOC_Os06g37700	Inf	Up	Inf	Up	Inf	Up	Inf	Up	expressed protein
LOC_Os06g38110	Inf	Up	Inf	Up	Inf	Up	5.45511	Up	expressed protein
LOC_Os06g38120	Inf	Up	Inf	Up	Inf	Up	Inf	Up	low-affinity cation transporter, putative, expressed
LOC_Os06g38160	Inf	Up	Inf	Up	Inf	Up	Inf	Up	legume lectins beta domain containing protein, putative, expressed
LOC_Os06g38170	Inf	Up	Inf	Up	Inf	Up	Inf	Up	retrotransposon protein, putative, Ty3-gypsy subclass
LOC_Os06g38190	Inf	Up	Inf	Up	3.53566	Up	5.69093	Up	expressed protein
LOC_Os06g38210	11.8385	Up	11.4087	Up	7.0263	Up	7.92615	Up	expressed protein
LOC_Os06g38320	2.91203	Up	3.66037	Up	1.63574	Up	3.16689	Up	expressed protein
LOC_Os06g38430	Inf	Up	6.74008	Up	3.84941	Up	Inf	Up	expressed protein
LOC_Os06g38480	Inf	Up	Inf	Up	7.01871	Up	7.58589	Up	retrotransposon protein, putative, unclassified, expressed
LOC_Os06g38580	Inf	Up	Inf	Up	Inf	Up	Inf	Up	expressed protein
LOC_Os06g38590	2.1349	Up	3.23293	Up	2.70252	Up	3.72704	Up	receptor-like protein kinase precursor, putative, expressed
LOC_Os06g38594	Inf	Up	Inf	Up	6.79397	Up	Inf	Up	expressed protein
LOC_Os06g38660	12.476	Up	10.3208	Up	6.06897	Up	7.34609	Up	expressed protein
LOC_Os06g38670	Inf	Up	7.52406	Up	4.37752	Up	6.98588	Up	receptor-like protein kinase precursor, putative, expressed
LOC_Os06g38730	7.88495	Up	Inf	Up	7.60173	Up	6.51794	Up	receptor-like protein kinase precursor, putative, expressed
LOC_Os06g38764	2.34771	Up	1.8894	Up	-2.79306	Down	-1.31327	Down	expressed protein
LOC_Os06g39090	Inf	Down	Inf	Down	-5.80412	Down	Inf	Down	transposon protein, putative, unclassified, expressed
LOC_Os06g39240	4.53297	Up	5.39522	Up	3.25312	Up	2.86221	Up	endothelial differentiation-related factor 1, putative, expressed
LOC_Os06g39624	Inf	Up	11.2258	Up	7.53726	Up	9.05949	Up	transposon protein, putative, Pong sub-class, expressed
LOC_Os06g39660	2.6505	Up	2.66376	Up	2.23202	Up	2.22449	Up	FAD binding domain containing protein, expressed
LOC_Os06g39875	3.00136	Up	2.38471	Up	1.0255	Up	1.09025	Up	ras-related protein, putative, expressed
LOC_Os06g40170	2.18123	Up	1.62942	Up	3.19884	Up	1.35696	Up	phospholipase D, putative, expressed
LOC_Os06g40240	Inf	Up	Inf	Up	Inf	Up	7.50324	Up	retrotransposon protein, putative, unclassified, expressed
LOC_Os06g40609	2.73163	Up	2.47114	Up	2.25607	Up	1.73757	Up	expressed protein
LOC_Os06g41120	Inf	Up	Inf	Up	8.11799	Up	6.20913	Up	expressed protein
LOC_Os06g41240	Inf	Up	Inf	Up	7.9509	Up	6.93452	Up	expressed protein
LOC_Os06g41590	1.67169	Up	2.28582	Up	2.3256	Up	2.86161	Up	YIF1B, putative, expressed
LOC_Os06g41600	Inf	Up	Inf	Up	Inf	Up	4.07858	Up	expressed protein
LOC_Os06g41640	7.41715	Up	6.54082	Up	3.81369	Up	6.18547	Up	CC-NBS-LRR protein, putative, expressed
LOC_Os06g41660	Inf	Up	7.65731	Up	7.44796	Up	9.03487	Up	CC-NBS-LRR protein, putative, expressed
LOC_Os06g41670	5.25968	Up	3.80213	Up	5.60057	Up	4.05524	Up	CC-NBS-LRR protein, putative, expressed
LOC_Os06g42060	Inf	Up	8.86482	Up	7.49454	Up	7.50823	Up	expressed protein
LOC_Os06g42100	1.90799	Up	3.73891	Up	1.72354	Up	3.32517	Up	expressed protein
LOC_Os06g42205	Inf	Up	Inf	Up	Inf	Up	Inf	Up	expressed protein
LOC_Os06g42460	Inf	Down	Inf	Down	Inf	Down	Inf	Down	ligA, putative, expressed
LOC_Os06g43150	-10.4987	Down	-11.5978	Down	-6.54616	Down	Inf	Down	retrotransposon protein, putative, unclassified, expressed
LOC_Os06g44330	-8.88267	Down	Inf	Down	-7.19496	Down	Inf	Down	expressed protein
LOC_Os06g44640	2.57933	Up	3.66102	Up	2.3805	Up	2.75107	Up	expressed protein
LOC_Os06g44780	Inf	Up	Inf	Up	Inf	Up	Inf	Up	expressed protein
LOC_Os06g45360	3.33426	Up	3.00311	Up	3.66725	Up	3.07477	Up	peptidase, M24 family protein, putative, expressed
LOC_Os06g47120	3.53964	Up	2.97753	Up	3.87978	Up	6.58768	Up	expressed protein
LOC_Os06g48210	4.22192	Up	2.00738	Up	3.4591	Up	1.33612	Up	DEAD-box ATP-dependent RNA helicase, putative, expressed
LOC_Os06g48250	-1.37835	Down	-2.31464	Down	-1.71373	Down	-2.11839	Down	ATPase, putative, expressed
LOC_Os06g49060	1.07993	Up	1.23884	Up	1.40387	Up	1.31877	Up	ternary complex factor MIP1, putative, expressed
LOC_Os06g49360	3.23281	Up	1.89546	Up	4.53356	Up	1.20124	Up	NBS-LRR disease resistance protein, putative, expressed
LOC_Os06g49380	6.91815	Up	4.30146	Up	5.93111	Up	4.10046	Up	NBS-LRR disease resistance protein, putative, expressed
LOC_Os06g49420	Inf	Up	10.615	Up	6.83447	Up	6.54445	Up	retrotransposon protein, putative, unclassified, expressed
LOC_Os06g49470	1.07387	Up	1.61367	Up	2.48217	Up	3.59854	Up	peptidyl-prolyl cis-trans isomerase, putative, expressed
LOC_Os06g49690	Inf	Up	Inf	Up	Inf	Up	Inf	Up	expressed protein
LOC_Os06g49920	Inf	Up	9.03062	Up	6.71193	Up	6.95829	Up	expressed protein
LOC_Os06g49930	Inf	Up	8.98199	Up	7.41611	Up	8.01337	Up	OsFBX207 - F-box domain containing protein, expressed
LOC_Os06g49940	Inf	Up	Inf	Up	6.64888	Up	8.48914	Up	retrotransposon protein, putative, unclassified, expressed
LOC_Os06g50420	-2.39181	Down	-1.67522	Down	-2.49534	Down	-1.91275	Down	plastocyanin-like domain containing protein, putative, expressed
LOC_Os06g50450	-7.23286	Down	Inf	Down	-8.35804	Down	-7.36306	Down	expressed protein
LOC_Os06g50490	3.38447	Up	3.09718	Up	3.13591	Up	4.01634	Up	expressed protein
LOC_Os06g50510	5.66472	Up	5.21583	Up	6.75691	Up	6.06799	Up	START domain containing protein, expressed
LOC_Os06g50520	Inf	Up	10.5054	Up	6.84717	Up	7.64046	Up	expressed protein
LOC_Os06g50530	Inf	Up	Inf	Up	Inf	Up	Inf	Up	expressed protein
LOC_Os06g50580	Inf	Up	9.08628	Up	6.29358	Up	6.47061	Up	expressed protein
LOC_Os06g50590	Inf	Up	Inf	Up	Inf	Up	Inf	Up	expressed protein
LOC_Os06g50600	-1.79808	Down	-1.54445	Down	-3.16374	Down	-1.68721	Down	bZIP transcription factor domain containing protein, expressed
LOC_Os06g50630	Inf	Down	Inf	Down	-8.12467	Down	Inf	Down	expressed protein
LOC_Os06g50650	4.16476	Up	5.60013	Up	3.2118	Up	3.49195	Up	plastocyanin-like domain containing protein, putative, expressed
LOC_Os06g50670	7.88527	Up	Inf	Up	Inf	Up	7.48058	Up	expressed protein
LOC_Os06g50990	-3.25647	Down	Inf	Down	Inf	Down	Inf	Down	expressed protein
LOC_Os06g51050	6.28162	Up	3.80554	Up	5.14812	Up	1.59898	Up	CHIT7 - Chitinase family protein precursor, expressed
LOC_Os06g51160	3.106	Up	1.12763	Up	5.4239	Up	2.28419	Up	glycosyl transferase family 8, putative, expressed
LOC_Os06g51380	9.15261	Up	4.63671	Up	6.78189	Up	4.37061	Up	ROOT HAIRLESS 1, putative, expressed
LOC_Os06g51460	-2.37256	Down	-1.27108	Down	-2.7285	Down	-1.61879	Down	white-brown complex homolog protein, putative, expressed
LOC_Os06g51524	Inf	Up	Inf	Up	7.69036	Up	7.68071	Up	expressed protein
LOC_Os06g51530	Inf	Up	Inf	Up	8.54095	Up	Inf	Up	ribosomal protein L29, putative, expressed
LOC_Os07g01290	Inf	Up	10.731	Up	7.73093	Up	8.56325	Up	transposon protein, putative, unclassified, expressed
LOC_Os07g01300	Inf	Up	Inf	Up	Inf	Up	6.23324	Up	expressed protein
LOC_Os07g01340	7.03514	Up	2.75649	Up	5.7832	Up	1.5198	Up	gibberellin 2-beta-dioxygenase 7, putative, expressed
LOC_Os07g01560	1.38782	Up	1.74773	Up	-1.53466	Down	-1.0519	Down	transporter family protein, putative, expressed
LOC_Os07g03580	2.13638	Up	2.87309	Up	1.93761	Up	1.91228	Up	SCP-like extracellular protein, expressed
LOC_Os07g03780	-2.5932	Down	-1.56091	Down	-3.65599	Down	-3.14363	Down	lectin-like receptor kinase, putative, expressed
LOC_Os07g03870	6.44569	Up	Inf	Up	3.3033	Up	Inf	Up	receptor like protein kinase, putative, expressed
LOC_Os07g03990	Inf	Up	Inf	Up	Inf	Up	Inf	Up	leucine-rich repeat family protein, putative, expressed
LOC_Os07g04970	-1.82862	Down	-1.65905	Down	-2.493	Down	-2.57695	Down	transferase family protein, putative, expressed
LOC_Os07g05000	-2.54179	Down	-1.27349	Down	-3.61368	Down	-1.08985	Down	oxidoreductase, aldo/keto reductase family protein, putative, expressed
LOC_Os07g05440	Inf	Up	11.4499	Up	7.01863	Up	7.58466	Up	retrotransposon protein, putative, unclassified, expressed
LOC_Os07g05680	Inf	Down	-7.38794	Down	-5.21542	Down	Inf	Down	expressed protein
LOC_Os07g05690	Inf	Down	Inf	Down	Inf	Down	Inf	Down	expressed protein
LOC_Os07g05840	Inf	Up	4.47992	Up	4.57757	Up	4.99566	Up	expressed protein
LOC_Os07g06390	-4.54599	Down	-4.22828	Down	-3.09577	Down	-3.86208	Down	expressed protein
LOC_Os07g06500	3.09252	Up	4.06216	Up	3.27064	Up	3.98034	Up	OsFBL34 - F-box domain and LRR containing protein, expressed
LOC_Os07g06530	Inf	Up	Inf	Up	6.80622	Up	9.85484	Up	expressed protein
LOC_Os07g06900	3.00162	Up	2.83628	Up	1.83583	Up	2.63908	Up	OsFBLD3 - F-box, LRR and FBD domain containing protein, expressed
LOC_Os07g07450	-2.92871	Down	-1.31122	Down	-2.09594	Down	-1.80859	Down	versicolorin reductase, putative, expressed
LOC_Os07g07709	2.4521	Up	2.4927	Up	3.09084	Up	2.80759	Up	ribosomal protein S13p/S18e, putative, expressed
LOC_Os07g07715	Inf	Up	Inf	Up	Inf	Up	5.99955	Up	expressed protein
LOC_Os07g07820	3.42194	Up	4.06417	Up	3.26322	Up	3.15017	Up	expressed protein
LOC_Os07g07860	-1.64405	Down	-3.22971	Down	-3.17417	Down	Inf	Down	LTPL76 - Protease inhibitor/seed storage/LTP family protein precursor, expressed
LOC_Os07g08360	Inf	Up	Inf	Up	Inf	Up	Inf	Up	expressed protein
LOC_Os07g08810	1.77363	Up	1.57867	Up	1.56059	Up	1.29225	Up	expressed protein
LOC_Os07g08934	Inf	Up	Inf	Up	Inf	Up	4.59709	Up	expressed protein
LOC_Os07g09814	4.31743	Up	4.83758	Up	5.24833	Up	2.84969	Up	OsFBX221 - F-box domain containing protein, expressed
LOC_Os07g09890	2.16563	Up	1.89556	Up	2.20018	Up	1.3133	Up	hexokinase, putative, expressed
LOC_Os07g09914	5.23934	Up	4.5344	Up	5.34296	Up	4.46937	Up	expressed protein
LOC_Os07g09950	6.01124	Up	5.05373	Up	5.87321	Up	4.16542	Up	OsFBX222 - F-box domain containing protein, expressed
LOC_Os07g10070	Inf	Up	Inf	Up	Inf	Up	Inf	Up	retrotransposon protein, putative, unclassified, expressed
LOC_Os07g10139	Inf	Up	Inf	Up	6.60479	Up	5.03222	Up	expressed protein
LOC_Os07g10550	Inf	Up	Inf	Up	Inf	Up	4.78084	Up	cyclin-related protein, putative, expressed
LOC_Os07g10810	2.13447	Up	2.58564	Up	1.78419	Up	2.12445	Up	expressed protein
LOC_Os07g10970	3.45953	Up	3.54485	Up	4.05305	Up	4.03661	Up	leucine zipper protein-like, putative, expressed
LOC_Os07g11150	-9.27292	Down	-9.9376	Down	-6.49825	Down	-6.91799	Down	expressed protein
LOC_Os07g11790	Inf	Up	Inf	Up	Inf	Up	Inf	Up	terpene synthase, putative, expressed
LOC_Os07g11870	Inf	Up	Inf	Up	Inf	Up	Inf	Up	cytochrome P450, putative, expressed
LOC_Os07g12390	Inf	Up	Inf	Up	Inf	Up	Inf	Up	expressed protein
LOC_Os07g12540	Inf	Up	7.47158	Up	Inf	Up	6.66254	Up	expressed protein
LOC_Os07g12560	Inf	Up	Inf	Up	5.27047	Up	5.83021	Up	OsFBX224 - F-box domain containing protein, expressed
LOC_Os07g12570	Inf	Up	10.0258	Up	7.19366	Up	7.70469	Up	expressed protein
LOC_Os07g12610	-3.81924	Down	-2.20131	Down	-2.58565	Down	-1.98956	Down	OsFBX227 - F-box domain containing protein, expressed
LOC_Os07g12700	Inf	Up	Inf	Up	Inf	Up	Inf	Up	expressed protein
LOC_Os07g12770	2.12396	Up	1.14902	Up	1.70529	Up	1.0781	Up	transmembrane amino acid transporter protein, putative, expressed
LOC_Os07g13160	5.00478	Up	Inf	Up	5.66971	Up	Inf	Up	expressed protein
LOC_Os07g13234	Inf	Up	9.01473	Up	6.03778	Up	7.50164	Up	expressed protein
LOC_Os07g13570	Inf	Down	Inf	Down	Inf	Down	Inf	Down	expressed protein
LOC_Os07g13800	-3.28437	Down	-3.31065	Down	-3.00415	Down	-2.89143	Down	cytokinin-N-glucosyltransferase, putative, expressed
LOC_Os07g13834	Inf	Up	Inf	Up	Inf	Up	Inf	Up	expressed protein
LOC_Os07g13870	-3.78644	Down	-2.85385	Down	-4.74396	Down	-3.85456	Down	OsFBX229 - F-box domain containing protein, expressed
LOC_Os07g14514	-5.81062	Down	-7.40772	Down	-6.27209	Down	-6.43478	Down	retrotransposon protein, putative, unclassified, expressed
LOC_Os07g15160	Inf	Up	Inf	Up	4.72858	Up	Inf	Up	retrotransposon protein, putative, unclassified, expressed
LOC_Os07g15370	-1.91913	Down	-1.31278	Down	-1.22875	Down	-1.04931	Down	metal transporter Nramp6, putative, expressed
LOC_Os07g15440	Inf	Up	Inf	Up	7.33555	Up	7.19346	Up	alanyl-tRNA synthetase family protein, expressed
LOC_Os07g15460	-2.52722	Down	-2.58687	Down	-2.04497	Down	-2.04577	Down	metal transporter Nramp6, putative, expressed
LOC_Os07g15500	-1.64617	Down	-1.39836	Down	-1.35641	Down	-1.42898	Down	expressed protein
LOC_Os07g16000	Inf	Down	Inf	Down	Inf	Down	Inf	Down	retrotransposon protein, putative, Ty3-gypsy subclass, expressed
LOC_Os07g16030	2.04422	Up	1.49528	Up	2.34135	Up	1.91749	Up	expressed protein
LOC_Os07g16600	3.02819	Up	5.20487	Up	3.26007	Up	Inf	Up	expressed protein
LOC_Os07g17210	Inf	Up	4.12411	Up	6.51457	Up	4.177	Up	FAS1, putative, expressed
LOC_Os07g17220	7.06002	Up	4.99732	Up	6.40781	Up	5.28325	Up	disease resistance protein, putative, expressed
LOC_Os07g17230	3.77044	Up	3.58401	Up	4.2265	Up	4.2842	Up	WRKY123, expressed
LOC_Os07g17270	Inf	Up	Inf	Up	Inf	Up	Inf	Up	retrotransposon protein, putative, unclassified, expressed
LOC_Os07g18158	Inf	Up	7.06787	Up	Inf	Up	5.68742	Up	aldehyde oxidase, putative, expressed
LOC_Os07g18162	5.81206	Up	6.18868	Up	5.11059	Up	6.18868	Up	aldehyde oxidase, putative, expressed
LOC_Os07g18300	-9.23422	Down	-8.27224	Down	-6.06504	Down	-8.08173	Down	expressed protein
LOC_Os07g18590	Inf	Up	Inf	Up	Inf	Up	Inf	Up	expressed protein
LOC_Os07g18930	Inf	Up	Inf	Up	Inf	Up	8.37877	Up	expressed protein
LOC_Os07g18944	Inf	Up	8.50969	Up	6.21946	Up	9.75295	Up	expressed protein
LOC_Os07g18960	Inf	Up	Inf	Up	Inf	Up	Inf	Up	GCRP14 - Glycine and cysteine rich family protein precursor, putative, expressed
LOC_Os07g18980	Inf	Up	Inf	Up	Inf	Up	Inf	Up	expressed protein
LOC_Os07g19540	Inf	Up	Inf	Up	Inf	Up	Inf	Up	expressed protein
LOC_Os07g19550	6.98627	Up	5.83443	Up	4.55164	Up	5.11978	Up	expressed protein
LOC_Os07g20164	11.1522	Up	11.5111	Up	8.64557	Up	9.45566	Up	expressed protein
LOC_Os07g20170	Inf	Up	Inf	Up	Inf	Up	Inf	Up	actin-depolymerizing factor, putative, expressed
LOC_Os07g20320	Inf	Up	Inf	Up	Inf	Up	Inf	Up	retrotransposon protein, putative, Ty3-gypsy subclass, expressed
LOC_Os07g22494	11.2946	Up	11.7222	Up	7.48303	Up	8.7285	Up	expressed protein
LOC_Os07g23030	Inf	Up	Inf	Up	Inf	Up	9.38851	Up	retrotransposon protein, putative, Ty3-gypsy subclass, expressed
LOC_Os07g23210	Inf	Up	9.07111	Up	8.00877	Up	Inf	Up	transposon protein, putative, unclassified, expressed
LOC_Os07g23410	-2.16232	Down	-1.49919	Down	-1.60292	Down	-1.03365	Down	fatty acid desaturase, putative, expressed
LOC_Os07g23485	Inf	Up	Inf	Up	3.87031	Up	6.3172	Up	expressed protein
LOC_Os07g23570	4.4585	Up	6.36952	Up	3.12427	Up	3.73944	Up	cytochrome P450 72A1, putative, expressed
LOC_Os07g23850	Inf	Down	-7.25206	Down	-8.65853	Down	Inf	Down	glycosyl hydrolase, putative, expressed
LOC_Os07g23930	Inf	Up	10.2331	Up	7.7068	Up	8.25928	Up	expressed protein
LOC_Os07g24992	Inf	Up	8.23448	Up	8.55101	Up	Inf	Up	uncharacterized protein ycf68, putative
LOC_Os07g25060	-4.10418	Down	-4.56767	Down	-4.02717	Down	-7.30908	Down	thionin-like peptide, putative, expressed
LOC_Os07g25150	5.45217	Up	3.51643	Up	3.37347	Up	2.23684	Up	myb-related protein 306, putative, expressed
LOC_Os07g25730	-1.91764	Down	-2.3211	Down	-2.10723	Down	-1.9717	Down	expressed protein
LOC_Os07g25760	Inf	Down	Inf	Down	Inf	Down	Inf	Down	transposon protein, putative, unclassified, expressed
LOC_Os07g25900	Inf	Up	Inf	Up	Inf	Up	Inf	Up	expressed protein
LOC_Os07g26000	2.45327	Up	3.16708	Up	2.01866	Up	2.66843	Up	OsFBX235 - F-box domain containing protein, expressed
LOC_Os07g26740	1.94486	Up	2.16605	Up	2.39791	Up	2.42162	Up	60S ribosomal protein L44, putative, expressed
LOC_Os07g27140	1.94687	Up	1.47991	Up	1.78606	Up	1.9087	Up	AT hook motif family protein, expressed
LOC_Os07g27390	Inf	Up	Inf	Up	6.29284	Up	Inf	Up	retrotransposon protein, putative, unclassified, expressed
LOC_Os07g28260	1.48404	Up	1.64997	Up	1.39846	Up	1.37034	Up	expressed protein
LOC_Os07g28480	2.65443	Up	2.17189	Up	2.00903	Up	1.96242	Up	glutathione S-transferase, putative, expressed
LOC_Os07g28590	Inf	Up	Inf	Up	Inf	Up	6.19604	Up	transposon protein, putative, CACTA, En/Spm sub-class, expressed
LOC_Os07g28644	1.80541	Up	1.5102	Up	1.80238	Up	1.79077	Up	expressed protein
LOC_Os07g28850	1.56277	Up	1.35611	Up	1.62736	Up	1.14181	Up	retrotransposon protein, putative, unclassified, expressed
LOC_Os07g28920	-7.77348	Down	-8.1603	Down	-5.88677	Down	-6.16975	Down	expressed protein
LOC_Os07g29330	1.80068	Up	1.45367	Up	1.06828	Up	1.40144	Up	serine/threonine-protein kinase CTR1, putative, expressed
LOC_Os07g29460	Inf	Up	Inf	Up	Inf	Up	8.38689	Up	retrotransposon protein, putative, Ty1-copia subclass, expressed
LOC_Os07g29770	1.35331	Up	1.34449	Up	1.36429	Up	1.52064	Up	zinc finger protein, putative, expressed
LOC_Os07g29794	4.06348	Up	4.01269	Up	3.6044	Up	3.76559	Up	calmodulin binding heat shock protein, putative, expressed
LOC_Os07g30280	Inf	Up	Inf	Up	Inf	Up	Inf	Up	csAtPR5, putative, expressed
LOC_Os07g31010	-2.66028	Down	-2.75221	Down	-1.94578	Down	-2.836	Down	expressed protein
LOC_Os07g31110	-4.54247	Down	-1.92217	Down	-2.53702	Down	-1.54948	Down	transposon protein, putative, CACTA, En/Spm sub-class, expressed
LOC_Os07g31190	3.02598	Up	2.53252	Up	1.39333	Up	2.24478	Up	OsWAK71 - OsWAK receptor-like cytoplasmic kinase OsWAK-RLCK, expressed
LOC_Os07g31194	-2.46556	Down	-1.76392	Down	-1.89794	Down	-1.69528	Down	expressed protein
LOC_Os07g31210	-7.70671	Down	-6.89141	Down	-6.18086	Down	-8.49964	Down	OsWAK70 - OsWAK receptor-like cytoplasmic kinase OsWAK-RLCK, expressed
LOC_Os07g31244	Inf	Up	Inf	Up	Inf	Up	Inf	Up	expressed protein
LOC_Os07g31250	1.70636	Up	5.5085	Up	2.75764	Up	5.42018	Up	OsWAK69 - OsWAK receptor-like cytoplasmic kinase OsWAK-RLCK, expressed
LOC_Os07g31320	Inf	Down	Inf	Down	Inf	Down	Inf	Down	expressed protein
LOC_Os07g31690	Inf	Up	Inf	Up	6.01609	Up	7.65148	Up	retrotransposon protein, putative, unclassified, expressed
LOC_Os07g32650	5.78909	Up	6.14511	Up	6.17631	Up	7.15886	Up	retrotransposon protein, putative, unclassified, expressed
LOC_Os07g32710	3.67281	Up	3.22592	Up	2.29574	Up	1.25599	Up	retrotransposon protein, putative, unclassified, expressed
LOC_Os07g33120	Inf	Up	Inf	Up	7.37571	Up	Inf	Up	expressed protein
LOC_Os07g33200	Inf	Up	Inf	Up	Inf	Up	Inf	Up	expressed protein
LOC_Os07g33450	-8.27271	Down	-8.92595	Down	-8.89255	Down	-6.49687	Down	retrotransposon protein, putative, unclassified, expressed
LOC_Os07g33540	Inf	Up	Inf	Up	Inf	Up	Inf	Up	cytochrome P450, putative, expressed
LOC_Os07g33550	Inf	Up	Inf	Up	5.49016	Up	4.96689	Up	cytochrome P450, putative, expressed
LOC_Os07g33560	1.44915	Up	1.51246	Up	1.03304	Up	1.29563	Up	cytochrome P450, putative, expressed
LOC_Os07g33580	7.42745	Up	Inf	Up	3.83431	Up	6.80096	Up	cytochrome P450, putative, expressed
LOC_Os07g33690	3.53843	Up	4.50498	Up	3.77511	Up	5.93128	Up	NBS-LRR type disease resistance protein Hom-F, putative, expressed
LOC_Os07g33710	Inf	Up	Inf	Up	7.81284	Up	7.2973	Up	expressed protein
LOC_Os07g33720	8.64832	Up	Inf	Up	6.22146	Up	Inf	Up	disease resistance protein, putative, expressed
LOC_Os07g33730	Inf	Up	Inf	Up	6.766	Up	9.85916	Up	NB-ARC domain containing protein, expressed
LOC_Os07g33740	Inf	Up	Inf	Up	6.17909	Up	6.13922	Up	vrga1, putative, expressed
LOC_Os07g33790	1.46308	Up	1.05473	Up	1.80972	Up	1.1489	Up	glutamate receptor 3.4 precursor, putative, expressed
LOC_Os07g33860	Inf	Down	-9.45884	Down	-6.63302	Down	-6.64132	Down	60S ribosomal protein L44, putative, expressed
LOC_Os07g33910	Inf	Up	6.10524	Up	Inf	Up	Inf	Up	transporter family protein, putative, expressed
LOC_Os07g34190	Inf	Down	-5.66793	Down	Inf	Down	-7.66076	Down	chalcone and stilbene synthases, putative, expressed
LOC_Os07g34260	3.26131	Up	2.59087	Up	2.74981	Up	1.65281	Up	chalcone and stilbene synthases, putative, expressed
LOC_Os07g34510	Inf	Up	Inf	Up	9.91691	Up	Inf	Up	retrotransposon protein, putative, unclassified, expressed
LOC_Os07g34720	4.63773	Up	4.20808	Up	1.98157	Up	1.46165	Up	harpin-induced protein 1 domain containing protein, expressed
LOC_Os07g34750	1.57293	Up	1.28945	Up	1.73017	Up	1.79912	Up	expressed protein
LOC_Os07g34900	-2.0591	Down	1.85413	Up	-7.71217	Down	-2.42801	Down	aspartic proteinase nepenthesin precursor, putative, expressed
LOC_Os07g35050	Inf	Up	Inf	Up	Inf	Up	Inf	Up	OsFBX237 - F-box domain containing protein, expressed
LOC_Os07g35060	1.55218	Up	1.92667	Up	1.63346	Up	1.08881	Up	OsFBX238 - F-box domain containing protein, expressed
LOC_Os07g35180	-8.61213	Down	Inf	Down	-8.5557	Down	Inf	Down	hypothetical protein
LOC_Os07g35200	5.79582	Up	Inf	Up	4.57736	Up	Inf	Up	expressed protein
LOC_Os07g35335	Inf	Up	Inf	Up	Inf	Up	Inf	Up	expressed protein
LOC_Os07g35350	1.94622	Up	3.45328	Up	1.21249	Up	1.88302	Up	glucan endo-1,3-beta-glucosidase precursor, putative, expressed
LOC_Os07g35380	Inf	Up	9.40134	Up	6.85913	Up	7.51081	Up	TKL_IRAK_DUF26-lc.16 - DUF26 kinases have homology to DUF26 containing loci, expressed
LOC_Os07g35500	Inf	Up	5.44243	Up	2.3882	Up	3.89912	Up	mucin-associated surface protein, putative, expressed
LOC_Os07g35610	1.56104	Up	1.7867	Up	2.81455	Up	1.83596	Up	kelch repeat-containing protein, putative, expressed
LOC_Os07g35700	Inf	Up	Inf	Up	Inf	Up	Inf	Up	TKL_IRAK_DUF26-lc.4 - DUF26 kinases have homology to DUF26 containing loci, expressed
LOC_Os07g35720	Inf	Up	Inf	Up	Inf	Up	7.4171	Up	expressed protein
LOC_Os07g35730	Inf	Up	Inf	Up	Inf	Up	8.30409	Up	TKL_IRAK_DUF26-lc.23 - DUF26 kinases have homology to DUF26 containing loci, expressed
LOC_Os07g35740	Inf	Up	Inf	Up	9.7733	Up	7.54709	Up	TKL_IRAK_DUF26-ld.2 - DUF26 kinases have homology to DUF26 containing loci, expressed
LOC_Os07g35750	Inf	Up	9.46348	Up	6.40157	Up	8.27111	Up	TKL_IRAK_DUF26-ld.3 - DUF26 kinases have homology to DUF26 containing loci, expressed
LOC_Os07g35920	3.25719	Up	3.44606	Up	3.10502	Up	3.07267	Up	expressed protein
LOC_Os07g35985	Inf	Up	Inf	Up	6.029	Up	Inf	Up	expressed protein
LOC_Os07g36170	3.47445	Up	3.23361	Up	2.84672	Up	3.22032	Up	chitin-inducible gibberellin-responsive protein, putative, expressed
LOC_Os07g36700	-3.75527	Down	-3.55202	Down	-7.02294	Down	-6.06823	Down	CSLF1 - cellulose synthase-like family F; beta1,3;1,4 glucan synthase, expressed
LOC_Os07g36710	Inf	Down	Inf	Down	Inf	Down	Inf	Down	retrotransposon protein, putative, unclassified, expressed
LOC_Os07g36750	1.38867	Up	5.45404	Up	1.89281	Up	4.95979	Up	CSLF3 - cellulose synthase-like family F; beta1,3;1,4 glucan synthase, expressed
LOC_Os07g36870	2.32524	Up	3.67589	Up	1.93366	Up	3.02548	Up	OsFBX252 - F-box domain containing protein, expressed
LOC_Os07g36960	1.33038	Up	1.38426	Up	1.53425	Up	1.70942	Up	expressed protein
LOC_Os07g37130	-2.15216	Down	-1.26518	Down	-2.31928	Down	-1.11902	Down	FUR1, putative, expressed
LOC_Os07g37220	1.5475	Up	1.53002	Up	1.38735	Up	1.23753	Up	inositol-1-monophosphatase, putative, expressed
LOC_Os07g37330	Inf	Up	Inf	Up	Inf	Up	Inf	Up	hypothetical protein
LOC_Os07g38170	1.58821	Up	2.28304	Up	2.01627	Up	2.04888	Up	remorin, putative, expressed
LOC_Os07g38220	4.34813	Up	4.09811	Up	3.21105	Up	3.16349	Up	expressed protein
LOC_Os07g38370	1.17941	Up	1.01669	Up	-1.74323	Down	-1.04233	Down	expressed protein
LOC_Os07g38630	3.872	Up	5.18741	Up	2.5882	Up	1.65184	Up	expressed protein
LOC_Os07g38664	2.6002	Up	2.12233	Up	1.42759	Up	1.61364	Up	expressed protein
LOC_Os07g38800	-3.06299	Down	-1.93307	Down	-3.62178	Down	-2.25655	Down	lectin-like receptor kinase, putative, expressed
LOC_Os07g38890	-4.75616	Down	-7.09033	Down	-3.87751	Down	Inf	Down	OsGH3.9 - Probable indole-3-acetic acid-amido synthetase, expressed
LOC_Os07g38910	Inf	Up	Inf	Up	Inf	Up	Inf	Up	histidine kinase, putative, expressed
LOC_Os07g38990	-1.06045	Down	-1.55612	Down	-1.24385	Down	-1.30492	Down	expressed protein
LOC_Os07g39114	Inf	Up	5.93934	Up	Inf	Up	4.62186	Up	expressed protein
LOC_Os07g39320	1.51827	Up	3.03547	Up	2.13163	Up	2.34859	Up	homeobox domain containing protein, expressed
LOC_Os07g39450	-4.8475	Down	-4.06613	Down	-5.19872	Down	-4.93539	Down	expressed protein
LOC_Os07g39460	1.19931	Up	1.52563	Up	1.73941	Up	2.4212	Up	transposon protein, putative, unclassified, expressed
LOC_Os07g40640	Inf	Up	Inf	Up	5.66811	Up	5.7898	Up	expressed protein
LOC_Os07g40986	4.65533	Up	6.52157	Up	2.95892	Up	6.57204	Up	NAD dependent epimerase/dehydratase family protein, putative, expressed
LOC_Os07g41400	Inf	Up	4.98986	Up	5.13321	Up	3.24092	Up	EGG APPARATUS-1, putative, expressed
LOC_Os07g42885	Inf	Up	Inf	Up	Inf	Up	Inf	Up	retrotransposon protein, putative, Ty1-copia subclass, expressed
LOC_Os07g42895	-2.5744	Down	-1.83623	Down	-1.98206	Down	-2.71922	Down	expressed protein
LOC_Os07g42970	-3.80739	Down	-2.64574	Down	-5.11764	Down	-3.49198	Down	UDP-glucoronosyl and UDP-glucosyl transferase domain containing protein, expressed
LOC_Os07g43120	2.41457	Up	2.23736	Up	2.07273	Up	2.27819	Up	transposon protein, putative, unclassified, expressed
LOC_Os07g43240	Inf	Up	Inf	Up	8.88652	Up	Inf	Up	SKP1-like protein 1B, putative, expressed
LOC_Os07g43510	6.62851	Up	6.46961	Up	6.6072	Up	7.40326	Up	40S ribosomal protein S9, putative, expressed
LOC_Os07g44820	1.55306	Up	1.43985	Up	1.42809	Up	1.61635	Up	expressed protein
LOC_Os07g44840	1.43478	Up	1.23979	Up	1.73398	Up	1.38398	Up	bacterial transferase hexapeptide domain containing protein, expressed
LOC_Os07g44890	5.08597	Up	5.27614	Up	3.19413	Up	2.56764	Up	gibberellin receptor GID1L2, putative, expressed
LOC_Os07g44900	4.85164	Up	Inf	Up	4.83944	Up	6.01887	Up	gibberellin receptor GID1L2, putative, expressed
LOC_Os07g44910	1.2626	Up	3.5175	Up	1.33407	Up	2.20188	Up	gibberellin receptor GID1L2, putative, expressed
LOC_Os07g44920	4.6599	Up	8.97142	Up	4.8899	Up	Inf	Up	expressed protein
LOC_Os07g44930	3.77313	Up	6.13323	Up	4.56856	Up	7.67743	Up	dirigent, putative, expressed
LOC_Os07g44950	1.18587	Up	1.4042	Up	1.56073	Up	1.65394	Up	bZIP transcription factor domain containing protein, expressed
LOC_Os07g45010	-4.06098	Down	-1.86911	Down	Inf	Down	-2.99195	Down	expressed protein
LOC_Os07g45439	Inf	Up	7.06611	Up	Inf	Up	Inf	Up	expressed protein
LOC_Os07g45790	2.63937	Up	3.61433	Up	3.83516	Up	2.59506	Up	expressed protein
LOC_Os07g46060	-2.09881	Down	4.56401	Up	-1.71582	Down	7.33492	Up	expressed protein
LOC_Os07g46080	2.00908	Up	4.26473	Up	4.15644	Up	Inf	Up	expressed protein
LOC_Os07g46400	1.70075	Up	1.6386	Up	1.67503	Up	1.76997	Up	expressed protein
LOC_Os07g46470	Inf	Up	Inf	Up	Inf	Up	4.42383	Up	expressed protein
LOC_Os07g46846	-3.33614	Down	-1.27789	Down	-2.34266	Down	-1.46239	Down	sex determination protein tasselseed-2, putative, expressed
LOC_Os07g47670	3.22134	Up	3.45762	Up	-1.05862	Down	-1.41978	Down	hypoxia-responsive family protein, putative, expressed
LOC_Os07g47790	6.10392	Up	8.62599	Up	3.20613	Up	2.27104	Up	AP2 domain containing protein, expressed
LOC_Os07g47970	8.84357	Up	8.93676	Up	Inf	Up	Inf	Up	expressed protein
LOC_Os07g48320	2.55985	Up	2.57965	Up	2.09287	Up	1.38283	Up	HAD superfamily phosphatase, putative, expressed
LOC_Os07g48690	2.23174	Up	1.91238	Up	1.66533	Up	2.18573	Up	DUF630/DUF632 domains containing protein, putative, expressed
LOC_Os07g49114	2.69181	Up	2.61775	Up	1.62219	Up	1.30515	Up	wound-induced protein WI12, putative, expressed
LOC_Os07g49540	Inf	Up	Inf	Up	6.12376	Up	7.53174	Up	expressed protein
LOC_Os08g01514	Inf	Up	Inf	Up	7.23158	Up	7.26081	Up	expressed protein
LOC_Os08g01670	4.92841	Up	3.90914	Up	3.61841	Up	3.41676	Up	invertase/pectin methylesterase inhibitor family protein, putative, expressed
LOC_Os08g01710	-1.90311	Down	-2.66509	Down	-1.94659	Down	-1.7732	Down	GLTP domain containing protein, putative, expressed
LOC_Os08g01950	-2.03449	Down	-1.0396	Down	-1.43861	Down	-1.69789	Down	transferase family protein, putative, expressed
LOC_Os08g01970	-4.59334	Down	Inf	Down	Inf	Down	Inf	Down	retrotransposon protein, putative, unclassified, expressed
LOC_Os08g02000	Inf	Up	Inf	Up	7.94658	Up	Inf	Up	retrotransposon protein, putative, unclassified, expressed
LOC_Os08g02670	1.64029	Up	2.5444	Up	2.12709	Up	3.49021	Up	ATP binding protein, putative, expressed
LOC_Os08g02904	11.7601	Up	12.3406	Up	9.69394	Up	12.5683	Up	expressed protein
LOC_Os08g02950	-1.38906	Down	-2.42866	Down	-1.11579	Down	-2.07566	Down	expressed protein
LOC_Os08g02990	2.57359	Up	2.89496	Up	2.60152	Up	2.77356	Up	retrotransposon protein, putative, unclassified, expressed
LOC_Os08g02996	1.17464	Up	2.17644	Up	1.23259	Up	1.57922	Up	receptor-like kinase, putative, expressed
LOC_Os08g03002	2.33797	Up	4.49678	Up	3.15152	Up	3.86542	Up	lectin-like receptor kinase 1, putative, expressed
LOC_Os08g03020	8.53892	Up	7.12652	Up	5.69019	Up	5.43324	Up	lectin-like receptor kinase 1, putative, expressed
LOC_Os08g03070	Inf	Up	Inf	Up	Inf	Up	Inf	Up	lectin-like receptor kinase 1, putative, expressed
LOC_Os08g03170	-8.02902	Down	-6.24194	Down	Inf	Down	Inf	Down	lectin-like receptor kinase 1, putative, expressed
LOC_Os08g03840	3.4364	Up	4.75641	Up	2.84673	Up	5.05429	Up	expressed protein
LOC_Os08g04120	2.75704	Up	3.09066	Up	2.98342	Up	3.0794	Up	expressed protein
LOC_Os08g04140	6.41176	Up	Inf	Up	4.19616	Up	Inf	Up	X8 domain containing protein, expressed
LOC_Os08g04150	1.46993	Up	1.66266	Up	1.0355	Up	1.08687	Up	RNA polymerase II complex component SRB7, putative, expressed
LOC_Os08g04340	5.96812	Up	6.83635	Up	3.91719	Up	4.91441	Up	plastocyanin-like domain containing protein, putative, expressed
LOC_Os08g04400	2.27644	Up	1.29323	Up	2.22046	Up	1.70793	Up	pentatricopeptide repeat domain containing protein, putative, expressed
LOC_Os08g05030	8.89248	Up	9.62892	Up	9.5819	Up	7.48125	Up	expressed protein
LOC_Os08g05320	1.99403	Up	3.1141	Up	2.4905	Up	3.20229	Up	expressed protein
LOC_Os08g05340	1.75767	Up	5.23523	Up	3.59451	Up	5.25991	Up	expressed protein
LOC_Os08g05440	Inf	Up	Inf	Up	6.33377	Up	8.5354	Up	NB-ARC domain containing protein, expressed
LOC_Os08g05470	1.64648	Up	2.19707	Up	2.58639	Up	2.21797	Up	expressed protein
LOC_Os08g06210	7.48945	Up	Inf	Up	7.18628	Up	8.8115	Up	expressed protein
LOC_Os08g06220	Inf	Up	Inf	Up	Inf	Up	Inf	Up	transferase, putative, expressed
LOC_Os08g06240	5.57411	Up	6.71381	Up	3.90274	Up	4.19392	Up	MYB family transcription factor, putative, expressed
LOC_Os08g06415	Inf	Up	Inf	Up	Inf	Up	Inf	Up	expressed protein
LOC_Os08g06600	2.7744	Up	2.20522	Up	4.08846	Up	2.79936	Up	nuf2 family protein, expressed
LOC_Os08g06800	Inf	Up	10.3793	Up	8.02763	Up	8.10405	Up	retrotransposon protein, putative, unclassified, expressed
LOC_Os08g07180	-4.21718	Down	Inf	Down	-2.02926	Down	-4.31622	Down	cytokinin-O-glucosyltransferase 2, putative, expressed
LOC_Os08g07200	-2.35395	Down	-2.24557	Down	-2.06573	Down	-4.15543	Down	UDP-glucoronosyl/UDP-glucosyl transferase, putative, expressed
LOC_Os08g07340	-1.96923	Down	-4.42185	Down	-2.86969	Down	-5.60063	Down	mla1, putative, expressed
LOC_Os08g07550	6.3076	Up	7.01761	Up	4.40404	Up	4.99015	Up	hAT dimerisation domain-containing protein, putative, expressed
LOC_Os08g07774	8.75125	Up	9.84934	Up	5.69258	Up	7.28703	Up	disease resistance protein RPM1, putative, expressed
LOC_Os08g07890	Inf	Up	9.38289	Up	7.51515	Up	7.84075	Up	NB-ARC domain containing protein, expressed
LOC_Os08g07920	Inf	Up	Inf	Up	Inf	Up	4.19674	Up	disease resistance protein RPM1, putative, expressed
LOC_Os08g07930	Inf	Up	Inf	Up	4.25599	Up	Inf	Up	resistance protein, putative, expressed
LOC_Os08g08070	Inf	Up	2.92946	Up	5.42856	Up	3.9612	Up	transporter family protein, putative, expressed
LOC_Os08g08360	10.5387	Up	10.8502	Up	6.66918	Up	7.20919	Up	expressed protein
LOC_Os08g08420	Inf	Up	5.49882	Up	Inf	Up	Inf	Up	expressed protein
LOC_Os08g08440	Inf	Up	Inf	Up	8.91153	Up	Inf	Up	expressed protein
LOC_Os08g08570	2.57047	Up	2.31644	Up	1.92296	Up	1.69662	Up	expressed protein
LOC_Os08g08586	Inf	Up	8.77834	Up	6.13866	Up	6.03164	Up	expressed protein
LOC_Os08g08592	Inf	Up	Inf	Up	Inf	Up	Inf	Up	expressed protein
LOC_Os08g08650	2.27177	Up	2.10144	Up	1.80843	Up	1.8472	Up	expressed protein
LOC_Os08g08960	5.44637	Up	4.90407	Up	3.1202	Up	6.12058	Up	Cupin domain containing protein, expressed
LOC_Os08g09010	-1.31452	Down	1.78231	Up	-1.05501	Down	1.69188	Up	Cupin domain containing protein, expressed
LOC_Os08g09080	8.35557	Up	8.74931	Up	4.63723	Up	6.78931	Up	Cupin domain containing protein, expressed
LOC_Os08g09450	-3.64882	Down	-5.16301	Down	-3.18805	Down	-3.45888	Down	OsFBL41 - F-box domain and LRR containing protein, expressed
LOC_Os08g09520	Inf	Up	Inf	Up	7.47985	Up	7.70676	Up	transposon protein, putative, unclassified, expressed
LOC_Os08g09780	Inf	Up	3.44175	Up	Inf	Up	5.07181	Up	expressed protein
LOC_Os08g09830	Inf	Up	Inf	Up	6.16328	Up	Inf	Up	BTB and MATH domain containing protein, putative, expressed
LOC_Os08g09840	Inf	Up	7.05038	Up	7.35324	Up	7.37466	Up	WRKY117, expressed
LOC_Os08g09860	8.48462	Up	Inf	Up	6.59686	Up	7.20401	Up	hydroxyacid oxidase 1, putative, expressed
LOC_Os08g09880	-5.95417	Down	Inf	Down	-3.82134	Down	-5.17963	Down	transposon protein, putative, unclassified, expressed
LOC_Os08g09890	-1.9941	Down	-3.8171	Down	-2.81424	Down	-3.29139	Down	expressed protein
LOC_Os08g09990	Inf	Down	Inf	Down	Inf	Down	Inf	Down	expressed protein
LOC_Os08g10100	Inf	Up	Inf	Up	5.70921	Up	Inf	Up	expressed protein
LOC_Os08g10130	Inf	Up	Inf	Up	Inf	Up	4.53688	Up	expressed protein
LOC_Os08g10150	Inf	Up	Inf	Up	Inf	Up	8.01015	Up	SHR5-receptor-like kinase, putative, expressed
LOC_Os08g10244	Inf	Up	Inf	Up	Inf	Up	Inf	Up	retrotransposon protein, putative, unclassified, expressed
LOC_Os08g10260	3.54191	Up	4.31344	Up	2.16846	Up	3.58607	Up	NBS-LRR disease resistance protein, putative, expressed
LOC_Os08g10290	2.49605	Up	2.44192	Up	-1.8355	Down	-1.12307	Down	SHR5-receptor-like kinase, putative, expressed
LOC_Os08g10340	1.24797	Up	1.42482	Up	1.22472	Up	1.21457	Up	OsFBX278 - F-box domain containing protein, expressed
LOC_Os08g10740	7.60756	Up	7.28048	Up	6.86547	Up	7.33422	Up	transposon protein, putative, CACTA, En/Spm sub-class, expressed
LOC_Os08g10780	Inf	Up	9.3947	Up	7.72403	Up	7.27764	Up	transposon protein, putative, unclassified, expressed
LOC_Os08g10870	Inf	Up	Inf	Up	5.55358	Up	Inf	Up	hypothetical protein
LOC_Os08g12720	Inf	Up	Inf	Up	Inf	Up	Inf	Up	retrotransposon protein, putative, Ty3-gypsy subclass, expressed
LOC_Os08g13014	Inf	Up	Inf	Up	5.99739	Up	6.3015	Up	expressed protein
LOC_Os08g13060	3.67106	Up	4.35037	Up	3.46789	Up	2.99805	Up	MBTB22 - Bric-a-Brac, Tramtrack, Broad Complex BTB domain with Meprin and TRAF Homology MATH domain, expressed
LOC_Os08g13070	Inf	Up	Inf	Up	8.26159	Up	7.35227	Up	MBTB23 - Bric-a-Brac, Tramtrack, Broad Complex BTB domain with Meprin and TRAF Homology MATH domain, expressed
LOC_Os08g13130	Inf	Down	Inf	Down	Inf	Down	Inf	Down	expressed protein
LOC_Os08g13270	2.70205	Up	3.89122	Up	4.18882	Up	5.17983	Up	expressed protein
LOC_Os08g13280	Inf	Up	Inf	Up	Inf	Up	7.11198	Up	expressed protein
LOC_Os08g13330	1.37928	Up	1.07803	Up	2.15707	Up	1.86878	Up	retrotransposon protein, putative, Ty1-copia subclass, expressed
LOC_Os08g13430	Inf	Up	Inf	Up	7.27664	Up	6.32886	Up	expressed protein
LOC_Os08g13440	7.7039	Up	4.84493	Up	8.01878	Up	4.99866	Up	cupin domain containing protein, expressed
LOC_Os08g13710	Inf	Up	Inf	Up	8.7776	Up	Inf	Up	expressed protein
LOC_Os08g13840	4.52825	Up	4.30373	Up	2.32363	Up	1.63145	Up	WRKY25, expressed
LOC_Os08g13905	2.1133	Up	1.90655	Up	2.39906	Up	1.32567	Up	expressed protein
LOC_Os08g13910	3.8045	Up	4.01543	Up	2.9851	Up	1.94657	Up	expressed protein
LOC_Os08g13930	2.97264	Up	2.37043	Up	2.45682	Up	2.82449	Up	mannose-1-phosphate guanyltransferase, putative, expressed
LOC_Os08g14050	8.11801	Up	8.13605	Up	7.58019	Up	6.77189	Up	expressed protein
LOC_Os08g14195	-6.94472	Down	-7.54436	Down	-5.44978	Down	-7.02497	Down	expressed protein
LOC_Os08g14640	1.46209	Up	1.53715	Up	2.06157	Up	2.29663	Up	syntaxin 6, N-terminal domain containing protein, expressed
LOC_Os08g14660	1.5583	Up	1.66492	Up	2.03342	Up	2.15857	Up	SET domain containing protein, expressed
LOC_Os08g14700	-1.98479	Down	-3.47425	Down	-1.62348	Down	-2.43226	Down	glucan endo-1,3-beta-glucosidase precursor, putative, expressed
LOC_Os08g14810	2.64784	Up	4.89384	Up	1.69804	Up	4.46628	Up	NB-ARC domain containing protein, expressed
LOC_Os08g14860	Inf	Up	Inf	Up	6.44217	Up	6.70522	Up	cytochrome b-c1 complex subunit 7, putative, expressed
LOC_Os08g14880	6.14204	Up	5.88841	Up	6.00307	Up	4.70257	Up	transposon protein, putative, unclassified, expressed
LOC_Os08g14890	3.53918	Up	2.47091	Up	2.42153	Up	1.84795	Up	expressed protein
LOC_Os08g14950	Inf	Down	Inf	Down	-3.59806	Down	-7.40286	Down	receptor-like protein kinase 2 precursor, putative, expressed
LOC_Os08g15306	Inf	Down	Inf	Down	Inf	Down	Inf	Down	chloroplast 50S ribosomal protein L20, putative, expressed
LOC_Os08g15444	Inf	Up	Inf	Up	7.40496	Up	7.40849	Up	expressed protein
LOC_Os08g15590	Inf	Up	10.8514	Up	10.6685	Up	Inf	Up	Leucine rich repeat N-terminal domain containing protein, putative, expressed
LOC_Os08g15600	7.81323	Up	Inf	Up	7.85506	Up	Inf	Up	stomatin-like protein 2, putative, expressed
LOC_Os08g15920	Inf	Up	Inf	Up	Inf	Up	Inf	Up	expressed protein
LOC_Os08g16050	1.19144	Up	2.1582	Up	-1.64678	Down	-1.10083	Down	tetraspanin family protein, putative, expressed
LOC_Os08g16350	Inf	Up	9.40811	Up	6.5003	Up	7.07904	Up	expressed protein
LOC_Os08g16359	Inf	Up	Inf	Up	Inf	Up	5.09215	Up	expressed protein
LOC_Os08g17370	8.66842	Up	10.7104	Up	6.97762	Up	8.57151	Up	transmembrane 9 superfamily member, putative, expressed
LOC_Os08g18000	-4.9413	Down	-4.28919	Down	-4.6107	Down	-4.52677	Down	OsFBX283 - F-box domain containing protein, expressed
LOC_Os08g18079	8.22452	Up	7.32646	Up	6.13011	Up	6.3099	Up	expressed protein
LOC_Os08g18894	Inf	Up	Inf	Up	Inf	Up	Inf	Up	expressed protein
LOC_Os08g18910	2.45699	Up	2.41537	Up	1.97354	Up	1.35042	Up	expressed protein
LOC_Os08g19374	Inf	Up	Inf	Up	7.50218	Up	9.12294	Up	expressed protein
LOC_Os08g19470	Inf	Up	Inf	Up	5.77474	Up	Inf	Up	expressed protein
LOC_Os08g19694	-2.27977	Down	-1.44188	Down	-2.87658	Down	-1.60915	Down	NB-ARC domain containing protein, expressed
LOC_Os08g20090	Inf	Up	Inf	Up	Inf	Up	Inf	Up	expressed protein
LOC_Os08g20220	3.71659	Up	3.73504	Up	4.0305	Up	4.15683	Up	retrotransposon protein, putative, unclassified, expressed
LOC_Os08g20486	7.73594	Up	Inf	Up	5.47455	Up	Inf	Up	transposon protein, putative, unclassified, expressed
LOC_Os08g20500	Inf	Up	9.796	Up	5.9477	Up	9.70936	Up	retrotransposon protein, putative, unclassified, expressed
LOC_Os08g20680	Inf	Up	Inf	Up	Inf	Up	5.7704	Up	expressed protein
LOC_Os08g21410	Inf	Down	Inf	Down	Inf	Down	Inf	Down	retrotransposon, putative, centromere-specific, expressed
LOC_Os08g21690	5.85536	Up	Inf	Up	Inf	Up	Inf	Up	retrotransposon protein, putative, unclassified, expressed
LOC_Os08g21879	Inf	Up	Inf	Up	Inf	Up	6.45089	Up	expressed protein
LOC_Os08g22004	Inf	Up	Inf	Up	5.90566	Up	Inf	Up	retrotransposon protein, putative, unclassified, expressed
LOC_Os08g22200	2.42585	Up	2.05629	Up	2.14874	Up	2.01632	Up	expressed protein
LOC_Os08g23210	Inf	Up	8.02195	Up	7.28393	Up	Inf	Up	retrotransposon protein, putative, unclassified, expressed
LOC_Os08g23470	5.49951	Up	4.27189	Up	3.78143	Up	5.00022	Up	B3 DNA binding domain containing protein, expressed
LOC_Os08g23754	3.43794	Up	1.60728	Up	1.57353	Up	1.338	Up	expressed protein
LOC_Os08g24182	Inf	Up	Inf	Up	Inf	Up	8.68522	Up	expressed protein
LOC_Os08g24190	6.89302	Up	6.14227	Up	4.69028	Up	5.463	Up	OsFBX286 - F-box domain containing protein, expressed
LOC_Os08g24220	Inf	Up	Inf	Up	Inf	Up	Inf	Up	retrotransposon protein, putative, Ty3-gypsy subclass, expressed
LOC_Os08g24300	-1.15083	Down	-1.10075	Down	-2.62661	Down	-1.95387	Down	expressed protein
LOC_Os08g24880	4.41184	Up	6.12958	Up	5.19435	Up	Inf	Up	EDM2, putative, expressed
LOC_Os08g25000	Inf	Up	Inf	Up	Inf	Up	7.89442	Up	retrotransposon protein, putative, Ty3-gypsy subclass, expressed
LOC_Os08g25050	11.6047	Up	11.0365	Up	6.93608	Up	7.65055	Up	PIF-like orf1, putative, expressed
LOC_Os08g26520	7.69205	Up	7.27938	Up	4.23516	Up	3.60456	Up	expressed protein
LOC_Os08g26700	Inf	Up	9.75155	Up	7.10617	Up	7.28441	Up	expressed protein
LOC_Os08g27250	Inf	Up	Inf	Up	Inf	Up	6.15859	Up	expressed protein
LOC_Os08g27540	Inf	Up	Inf	Up	8.26062	Up	8.41535	Up	expressed protein
LOC_Os08g27580	Inf	Up	Inf	Up	7.02727	Up	9.1404	Up	expressed protein
LOC_Os08g27630	Inf	Up	9.14745	Up	9.35495	Up	6.44949	Up	retrotransposon protein, putative, unclassified, expressed
LOC_Os08g27759	Inf	Up	Inf	Up	Inf	Up	Inf	Up	expressed protein
LOC_Os08g28010	-7.91184	Down	-7.1729	Down	-6.48759	Down	-8.11751	Down	expressed protein
LOC_Os08g28030	9.11423	Up	Inf	Up	7.77022	Up	6.34344	Up	retrotransposon protein, putative, Ty1-copia subclass, expressed
LOC_Os08g28200	Inf	Up	Inf	Up	7.30453	Up	8.73455	Up	expressed protein
LOC_Os08g28460	Inf	Down	Inf	Down	-6.23142	Down	-7.55298	Down	NBS-LRR disease resistance protein, putative, expressed
LOC_Os08g28670	3.36314	Up	-1.83008	Down	3.75893	Up	-1.11998	Down	pathogenesis-related Bet v I family protein, putative, expressed
LOC_Os08g28710	4.7254	Up	5.2317	Up	3.13397	Up	3.61319	Up	receptor protein kinase CRINKLY4 precursor, putative, expressed
LOC_Os08g28784	Inf	Up	Inf	Up	6.10839	Up	6.38674	Up	expressed protein
LOC_Os08g28850	Inf	Up	Inf	Up	Inf	Up	Inf	Up	expressed protein
LOC_Os08g29400	-1.36384	Down	-1.34778	Down	-1.23273	Down	-1.23348	Down	OsFBX290 - F-box domain containing protein, expressed
LOC_Os08g29560	4.19204	Up	2.97427	Up	5.51442	Up	4.13657	Up	retrotransposon protein, putative, unclassified, expressed
LOC_Os08g29809	Inf	Up	Inf	Up	8.59395	Up	8.58553	Up	resistance protein LR10, putative, expressed
LOC_Os08g29854	Inf	Up	10.5936	Up	7.39833	Up	8.9931	Up	RGH1A, putative, expressed
LOC_Os08g29910	5.95281	Up	3.64587	Up	4.8897	Up	1.87181	Up	prenyltransferase, putative
LOC_Os08g30050	Inf	Down	-7.11703	Down	Inf	Down	-5.94649	Down	retrotransposon protein, putative, unclassified, expressed
LOC_Os08g30110	Inf	Down	Inf	Down	Inf	Down	-6.03317	Down	transposon protein, putative, CACTA, En/Spm sub-class, expressed
LOC_Os08g30120	Inf	Down	Inf	Down	-5.34432	Down	Inf	Down	transposon protein, putative, CACTA, En/Spm sub-class, expressed
LOC_Os08g30250	7.28446	Up	9.13164	Up	7.09884	Up	7.58526	Up	transposon protein, putative, CACTA, En/Spm sub-class, expressed
LOC_Os08g30510	1.90102	Up	2.07783	Up	2.11031	Up	2.26056	Up	expressed protein
LOC_Os08g30520	1.2552	Up	2.64899	Up	2.00107	Up	2.17164	Up	plant protein of unknown function domain containing protein, expressed
LOC_Os08g30554	Inf	Up	8.37839	Up	5.83772	Up	8.66389	Up	expressed protein
LOC_Os08g30719	Inf	Up	Inf	Up	Inf	Up	7.90236	Up	expressed protein
LOC_Os08g30870	2.33934	Up	1.17954	Up	Inf	Up	2.88934	Up	YDG/SRA domain containing protein, expressed
LOC_Os08g31240	8.25601	Up	8.36897	Up	6.35909	Up	6.68602	Up	FACT complex subunit SPT16, putative, expressed
LOC_Os08g31440	Inf	Up	Inf	Up	5.54363	Up	Inf	Up	expressed protein
LOC_Os08g31569	Inf	Up	Inf	Up	Inf	Up	6.88903	Up	expressed protein
LOC_Os08g31769	3.35705	Up	3.39137	Up	4.25237	Up	2.32081	Up	expressed protein
LOC_Os08g31780	Inf	Up	9.37449	Up	6.37786	Up	8.44238	Up	MLA1, putative, expressed
LOC_Os08g31830	1.03684	Up	1.65402	Up	1.70915	Up	1.75767	Up	UPF0041 domain containing protein, putative, expressed
LOC_Os08g31860	6.64638	Up	Inf	Up	2.8785	Up	3.64025	Up	expressed protein
LOC_Os08g31880	Inf	Up	Inf	Up	5.95496	Up	4.97518	Up	expressed protein
LOC_Os08g31910	Inf	Up	Inf	Up	8.59205	Up	8.13256	Up	expressed protein
LOC_Os08g31930	2.74104	Up	2.30356	Up	5.52986	Up	3.19442	Up	BRCA1 C Terminus domain containing protein, expressed
LOC_Os08g31940	4.02724	Up	4.24916	Up	5.73744	Up	5.3675	Up	expressed protein
LOC_Os08g31970	1.99293	Up	1.96267	Up	1.79839	Up	1.9873	Up	NHL repeat-containing protein, putative, expressed
LOC_Os08g32440	Inf	Up	Inf	Up	5.91591	Up	7.79516	Up	transposon protein, putative, unclassified, expressed
LOC_Os08g32570	8.77374	Up	Inf	Up	7.0731	Up	Inf	Up	expressed protein
LOC_Os08g32660	1.26497	Up	1.58579	Up	1.76477	Up	1.55044	Up	expressed protein
LOC_Os08g32690	2.05299	Up	2.49922	Up	2.45316	Up	2.23783	Up	expressed protein
LOC_Os08g34300	8.49577	Up	6.53236	Up	5.27998	Up	4.64888	Up	retrotransposon protein, putative, unclassified, expressed
LOC_Os08g34900	2.99662	Up	1.98192	Up	3.96215	Up	1.37741	Up	pectinesterase, putative, expressed
LOC_Os08g34910	Inf	Up	2.71909	Up	Inf	Up	2.69815	Up	pectinesterase, putative, expressed
LOC_Os08g35010	2.70601	Up	Inf	Up	6.23084	Up	7.71309	Up	ARID/BRIGHT DNA-binding domain containing protein, expressed
LOC_Os08g35020	10.7425	Up	7.28079	Up	8.32709	Up	7.56592	Up	retrotransposon protein, putative, unclassified, expressed
LOC_Os08g35160	1.74406	Up	1.48801	Up	-1.33773	Down	-2.02221	Down	heat shock protein DnaJ, putative, expressed
LOC_Os08g35305	-9.19508	Down	-10.7259	Down	-6.35256	Down	-7.34294	Down	expressed protein
LOC_Os08g35319	Inf	Up	Inf	Up	Inf	Up	Inf	Up	expressed protein
LOC_Os08g35930	2.9463	Up	1.3445	Up	3.13638	Up	1.20583	Up	OsFBL50 - F-box domain and LRR containing protein, expressed
LOC_Os08g35939	Inf	Up	Inf	Up	Inf	Up	8.55464	Up	expressed protein
LOC_Os08g35980	Inf	Down	Inf	Down	Inf	Down	Inf	Down	expressed protein
LOC_Os08g36250	Inf	Up	Inf	Up	Inf	Up	8.40334	Up	expressed protein
LOC_Os08g36330	-2.19292	Down	-2.18408	Down	-2.81339	Down	-3.05665	Down	POLE2B - Putative DNA polymerase epsilon complex subunit, expressed
LOC_Os08g36480	1.50697	Up	2.75466	Up	-2.20004	Down	-1.9589	Down	nitrate reductase, putative, expressed
LOC_Os08g36540	-3.78822	Down	-4.11486	Down	-5.04039	Down	-4.72207	Down	aspartic proteinase nepenthesin-1 precursor, putative, expressed
LOC_Os08g38040	-1.72298	Down	-1.29383	Down	-3.20405	Down	-2.33036	Down	transposon protein, putative, unclassified, expressed
LOC_Os08g38800	Inf	Up	Inf	Up	Inf	Up	6.09287	Up	retrotransposon protein, putative, unclassified, expressed
LOC_Os08g38920	-4.908	Down	-1.66337	Down	-4.11767	Down	-3.63898	Down	caffeoyl-CoA O-methyltransferase, putative, expressed
LOC_Os08g39810	-1.25082	Down	-2.12842	Down	-1.97789	Down	-1.6488	Down	retrotransposon protein, putative, unclassified, expressed
LOC_Os08g40380	Inf	Up	Inf	Up	Inf	Up	Inf	Up	sulfotransferase domain containing protein, expressed
LOC_Os08g40919	4.62536	Up	2.70755	Up	2.16948	Up	1.43289	Up	expressed protein
LOC_Os08g41080	Inf	Down	-3.73344	Down	Inf	Down	Inf	Down	expressed protein
LOC_Os08g41180	Inf	Up	Inf	Up	Inf	Up	Inf	Up	MBTB31 - Bric-a-Brac, Tramtrack, Broad Complex BTB domain with Meprin and TRAF Homology MATH domain, expressed
LOC_Os08g41540	-1.42205	Down	-2.58107	Down	-1.17444	Down	-1.74389	Down	ubiquitin carboxyl-terminal hydrolase family protein, expressed
LOC_Os08g41550	3.78561	Up	3.07074	Up	3.36638	Up	3.86182	Up	ubiquitin carboxyl-terminal hydrolase, putative, expressed
LOC_Os08g41560	2.05061	Up	2.99186	Up	2.05969	Up	3.31851	Up	ubiquitin carboxyl-terminal hydrolase, putative, expressed
LOC_Os08g41580	Inf	Up	8.77487	Up	Inf	Up	7.64338	Up	ubiquitin carboxyl-terminal hydrolase, putative, expressed
LOC_Os08g41690	Inf	Up	Inf	Up	6.91799	Up	Inf	Up	expressed protein
LOC_Os08g42290	Inf	Up	Inf	Up	4.47889	Up	6.48617	Up	expressed protein
LOC_Os08g42310	Inf	Up	Inf	Up	6.52015	Up	7.17299	Up	expressed protein
LOC_Os08g42320	Inf	Up	Inf	Up	7.50991	Up	8.08355	Up	expressed protein
LOC_Os08g42670	5.48629	Up	3.1079	Up	3.69615	Up	2.26122	Up	resistance protein, putative, expressed
LOC_Os08g42690	2.44251	Up	1.46348	Up	2.47564	Up	1.20391	Up	ankyrin repeat domain containing protein, expressed
LOC_Os08g42700	Inf	Up	7.34895	Up	8.3374	Up	7.2846	Up	resistance protein, putative, expressed
LOC_Os08g42720	1.99333	Up	2.40754	Up	2.17956	Up	2.62495	Up	solute carrier family 35 member F1, putative, expressed
LOC_Os08g43040	2.62665	Up	2.08069	Up	3.17516	Up	1.93126	Up	transferase family protein, putative, expressed
LOC_Os08g43440	-4.09221	Down	-1.88729	Down	-1.31447	Down	-1.02081	Down	cytochrome P450, putative, expressed
LOC_Os08g43550	3.75538	Up	3.54618	Up	1.30691	Up	1.00636	Up	MYB family transcription factor, putative, expressed
LOC_Os08g43760	-1.90637	Down	3.35502	Up	1.42956	Up	5.22301	Up	carrier, putative, expressed
LOC_Os08g44550	-1.92824	Down	-1.77293	Down	-4.82787	Down	Inf	Down	expressed protein
LOC_Os08g44780	Inf	Up	Inf	Up	6.73106	Up	7.09436	Up	expressed protein
LOC_Os08g44810	-1.84273	Down	-1.42656	Down	-1.24359	Down	-1.07176	Down	lactate/malate dehydrogenase, putative, expressed
LOC_Os08g44850	1.2792	Up	1.81453	Up	1.99946	Up	1.61876	Up	C2 domain containing protein, putative, expressed
LOC_Os08g44870	6.88784	Up	2.09383	Up	6.55985	Up	2.60045	Up	MATE efflux family protein, putative, expressed
LOC_Os09g01140	2.44801	Up	2.62163	Up	3.18717	Up	2.74823	Up	expressed protein
LOC_Os09g01360	-1.57791	Down	-1.46651	Down	-2.46019	Down	-1.7233	Down	expressed protein
LOC_Os09g02000	7.24271	Up	Inf	Up	Inf	Up	8.39046	Up	expressed protein
LOC_Os09g02270	-3.74933	Down	-3.65588	Down	-2.61273	Down	-2.11826	Down	cyclase family protein, putative, expressed
LOC_Os09g02410	2.11707	Up	2.30202	Up	1.38308	Up	1.3558	Up	S-domain receptor-like protein kinase, putative, expressed
LOC_Os09g02420	Inf	Up	Inf	Up	Inf	Up	Inf	Up	expressed protein
LOC_Os09g02814	Inf	Up	Inf	Up	8.67955	Up	6.22864	Up	expressed protein
LOC_Os09g03110	Inf	Up	Inf	Up	Inf	Up	6.54321	Up	retrotransposon protein, putative, Ty3-gypsy subclass, expressed
LOC_Os09g03190	5.82074	Up	5.42116	Up	1.13138	Up	2.04961	Up	expressed protein
LOC_Os09g03630	3.56033	Up	3.43231	Up	3.37446	Up	3.07258	Up	ankyrin, putative, expressed
LOC_Os09g03680	Inf	Down	Inf	Down	Inf	Down	Inf	Down	ankyrin, putative, expressed
LOC_Os09g03690	6.82994	Up	5.002	Up	4.5651	Up	Inf	Up	expressed protein
LOC_Os09g03700	Inf	Up	Inf	Up	Inf	Up	Inf	Up	retrotransposon protein, putative, unclassified, expressed
LOC_Os09g03750	-1.88731	Down	-4.84687	Down	Inf	Down	-4.07586	Down	ankyrin, putative, expressed
LOC_Os09g03980	Inf	Up	Inf	Up	Inf	Up	Inf	Up	retrotransposon protein, putative, unclassified, expressed
LOC_Os09g04339	-2.82686	Down	-4.47715	Down	-3.29135	Down	-2.89928	Down	expressed protein
LOC_Os09g04960	-2.21062	Down	-2.1714	Down	-2.36478	Down	-2.35439	Down	retrotransposon protein, putative, unclassified, expressed
LOC_Os09g06570	Inf	Up	Inf	Up	Inf	Up	Inf	Up	expressed protein
LOC_Os09g06634	10.9436	Up	11.7374	Up	7.39937	Up	7.99705	Up	transposon protein, putative, Pong sub-class, expressed
LOC_Os09g06719	Inf	Up	Inf	Up	6.8857	Up	5.92107	Up	expressed protein
LOC_Os09g07110	Inf	Up	Inf	Up	4.48587	Up	Inf	Up	retrotransposon protein, putative, unclassified
LOC_Os09g07640	Inf	Up	11.1987	Up	6.54821	Up	8.32684	Up	retrotransposon protein, putative, unclassified, expressed
LOC_Os09g08990	Inf	Up	Inf	Up	Inf	Up	Inf	Up	cytochrome P450, putative, expressed
LOC_Os09g09560	Inf	Up	Inf	Up	6.27233	Up	Inf	Up	expressed protein
LOC_Os09g09630	-11.5933	Down	-10.0052	Down	-7.22578	Down	Inf	Down	WRKY112, expressed
LOC_Os09g09650	Inf	Up	Inf	Up	Inf	Up	Inf	Up	retrotransposon protein, putative, Ty3-gypsy subclass, expressed
LOC_Os09g09690	Inf	Up	Inf	Up	Inf	Up	Inf	Up	retrotransposon protein, putative, Ty3-gypsy subclass, expressed
LOC_Os09g09750	Inf	Down	Inf	Down	-6.54642	Down	-7.18632	Down	disease resistance protein RPM1, putative, expressed
LOC_Os09g09790	1.99019	Up	1.37209	Up	1.79574	Up	1.3409	Up	Fe-S metabolism associated domain containing protein, expressed
LOC_Os09g09800	Inf	Up	Inf	Up	Inf	Up	Inf	Up	retrotransposon protein, putative, unclassified, expressed
LOC_Os09g09930	2.75809	Up	2.10647	Up	2.75876	Up	2.38937	Up	heavy metal transport/detoxification protein, putative, expressed
LOC_Os09g10000	3.22759	Up	2.8118	Up	2.69784	Up	2.33034	Up	expressed protein
LOC_Os09g10054	2.42841	Up	2.78325	Up	1.1684	Up	1.76826	Up	disease resistance protein RPS2, putative, expressed
LOC_Os09g10550	Inf	Up	Inf	Up	Inf	Up	Inf	Up	expressed protein
LOC_Os09g11480	2.01941	Up	1.20105	Up	1.273	Up	-1.8153	Down	AP2 domain containing protein, expressed
LOC_Os09g11520	-2.20144	Down	-1.33449	Down	-1.93495	Down	-1.98106	Down	DUF565 domain containing protein, putative, expressed
LOC_Os09g11890	Inf	Up	Inf	Up	8.62408	Up	7.09066	Up	expressed protein
LOC_Os09g14019	Inf	Up	Inf	Up	6.69186	Up	7.14353	Up	expressed protein
LOC_Os09g14100	Inf	Up	Inf	Up	5.49949	Up	Inf	Up	disease resistance protein RPS2, putative, expressed
LOC_Os09g14590	Inf	Down	Inf	Down	-6.05194	Down	Inf	Down	proteasome maturation factor UMP1 family protein, expressed
LOC_Os09g14600	6.31551	Up	7.53203	Up	3.78021	Up	4.33166	Up	peroxisomal membrane protein-related, putative, expressed
LOC_Os09g14610	3.87453	Up	3.98109	Up	4.20319	Up	4.60688	Up	DCL2, putative, expressed
LOC_Os09g14614	3.82025	Up	5.05407	Up	2.33297	Up	3.72752	Up	serine/arginine repetitive matrix protein 1, putative, expressed
LOC_Os09g15044	Inf	Up	9.76048	Up	7.17937	Up	6.86144	Up	expressed protein
LOC_Os09g15320	2.09952	Up	1.36961	Up	1.05583	Up	1.47461	Up	ubiquitin-conjugating enzyme, putative, expressed
LOC_Os09g15350	Inf	Up	Inf	Up	5.67231	Up	Inf	Up	expressed protein
LOC_Os09g15365	Inf	Up	Inf	Up	5.01008	Up	Inf	Up	hydrophobic protein, putative, expressed
LOC_Os09g15370	Inf	Up	Inf	Up	Inf	Up	Inf	Up	expressed protein
LOC_Os09g16000	-2.00885	Down	-1.43563	Down	-1.89723	Down	-3.08229	Down	NBS-LRR disease resistance protein, putative, expressed
LOC_Os09g16030	-1.57041	Down	6.58575	Up	1.12785	Up	4.90782	Up	cytokinin-O-glucosyltransferase 1, putative, expressed
LOC_Os09g16090	Inf	Down	Inf	Down	-5.52887	Down	Inf	Down	UDP-glucoronosyl/UDP-glucosyl transferase, putative, expressed
LOC_Os09g16780	7.38666	Up	7.42565	Up	7.94183	Up	9.37393	Up	expressed protein
LOC_Os09g17049	Inf	Up	Inf	Up	6.52141	Up	7.34331	Up	expressed protein
LOC_Os09g17329	Inf	Up	Inf	Up	5.73025	Up	7.30847	Up	expressed protein
LOC_Os09g17530	Inf	Up	Inf	Up	Inf	Up	Inf	Up	OsFBX321 - F-box domain containing protein, expressed
LOC_Os09g17540	2.43582	Up	5.29002	Up	3.59529	Up	Inf	Up	OsFBX322 - F-box domain containing protein, expressed
LOC_Os09g17560	Inf	Up	Inf	Up	Inf	Up	Inf	Up	O-methyltransferase, putative, expressed
LOC_Os09g17650	6.50121	Up	6.32477	Up	4.30294	Up	3.09456	Up	expressed protein
LOC_Os09g17810	-2.62278	Down	-2.16302	Down	-2.57489	Down	-2.33534	Down	leucine zipper protein-like, putative, expressed
LOC_Os09g17920	-11.9735	Down	-10.4566	Down	-7.96554	Down	-9.63804	Down	transposon protein, putative, CACTA, En/Spm sub-class, expressed
LOC_Os09g17930	-2.10984	Down	-1.64748	Down	-1.62889	Down	-1.6474	Down	transposon protein, putative, CACTA, En/Spm sub-class, expressed
LOC_Os09g18560	Inf	Up	Inf	Up	6.0705	Up	Inf	Up	expressed protein
LOC_Os09g18594	Inf	Up	Inf	Up	6.17658	Up	Inf	Up	protein kinase domain containing protein, expressed
LOC_Os09g19150	Inf	Up	Inf	Up	8.60604	Up	Inf	Up	transposon protein, putative, unclassified, expressed
LOC_Os09g19170	Inf	Up	Inf	Up	Inf	Up	Inf	Up	expressed protein
LOC_Os09g19350	-2.60217	Down	-5.3924	Down	-3.22905	Down	-6.27255	Down	expressed protein
LOC_Os09g19720	1.89944	Up	2.62426	Up	1.38654	Up	2.19002	Up	expressed protein
LOC_Os09g20024	Inf	Up	Inf	Up	5.68341	Up	7.84797	Up	expressed protein
LOC_Os09g20030	Inf	Up	Inf	Up	6.33918	Up	7.28359	Up	disease resistance RPP13-like protein 1, putative, expressed
LOC_Os09g20040	8.20765	Up	Inf	Up	5.935	Up	3.18434	Up	resistance-like protein I2GA-SH194-2, putative, expressed
LOC_Os09g20490	1.96662	Up	2.20902	Up	3.03839	Up	2.28663	Up	transporter, putative, expressed
LOC_Os09g20579	7.3301	Up	9.366	Up	8.4536	Up	Inf	Up	expressed protein
LOC_Os09g21170	Inf	Down	-3.45417	Down	Inf	Down	Inf	Down	glucosyltransferase, putative, expressed
LOC_Os09g21240	2.95692	Up	4.01513	Up	4.84333	Up	4.01676	Up	expressed protein
LOC_Os09g21290	Inf	Up	5.81077	Up	7.36919	Up	6.20736	Up	expressed protein
LOC_Os09g21470	2.03658	Up	1.87762	Up	1.61926	Up	1.85087	Up	expressed protein
LOC_Os09g21490	-4.87814	Down	-3.22296	Down	-3.98152	Down	-3.33243	Down	expressed protein
LOC_Os09g21810	4.8468	Up	4.44317	Up	Inf	Up	Inf	Up	retrotransposon protein, putative, unclassified, expressed
LOC_Os09g22000	10.7697	Up	7.38145	Up	11.3819	Up	Inf	Up	hydrolase, HAD superfamily, Cof family, putative, expressed
LOC_Os09g22160	-7.6799	Down	Inf	Down	-5.87097	Down	Inf	Down	expressed protein
LOC_Os09g22410	-7.76288	Down	-8.63469	Down	-5.87881	Down	-10.0585	Down	pyruvate kinase-like, putative, expressed
LOC_Os09g23540	-2.43566	Down	-2.30042	Down	-4.06802	Down	-4.64569	Down	dehydrogenase, putative, expressed
LOC_Os09g23550	-1.18095	Down	-1.22286	Down	-1.76616	Down	-2.41047	Down	dehydrogenase, putative, expressed
LOC_Os09g23894	6.6653	Up	Inf	Up	Inf	Up	7.20551	Up	expressed protein
LOC_Os09g24350	-1.91962	Down	-1.35009	Down	-1.26986	Down	-1.24137	Down	THION32 - Plant thionin family protein precursor, expressed
LOC_Os09g25100	-2.73385	Down	-1.79634	Down	-3.17664	Down	-2.57912	Down	CAMK_KIN1/SNF1/Nim1_like.35 - CAMK includes calcium/calmodulin depedent protein kinases, expressed
LOC_Os09g25370	1.62074	Up	1.89322	Up	1.0951	Up	1.94546	Up	deoxyhypusine synthase, putative, expressed
LOC_Os09g25880	Inf	Up	9.37331	Up	6.57773	Up	7.99395	Up	expressed protein
LOC_Os09g25934	Inf	Up	Inf	Up	Inf	Up	8.63921	Up	expressed protein
LOC_Os09g25950	4.32633	Up	3.58889	Up	3.70991	Up	3.44544	Up	regulator protein, putative, expressed
LOC_Os09g26530	Inf	Up	10.0996	Up	9.65263	Up	7.98659	Up	expressed protein
LOC_Os09g26540	3.30364	Up	3.45802	Up	2.5245	Up	3.25298	Up	expressed protein
LOC_Os09g26550	1.95787	Up	1.89356	Up	2.0319	Up	1.88498	Up	protease Do-like 14, putative, expressed
LOC_Os09g26554	10.7219	Up	10.7155	Up	10.3047	Up	8.21125	Up	expressed protein
LOC_Os09g27350	-6.20085	Down	-6.44242	Down	-5.73908	Down	-4.0295	Down	RIO1 family protein, expressed
LOC_Os09g27550	5.78079	Up	3.60559	Up	2.96046	Up	2.28524	Up	expressed protein
LOC_Os09g27670	2.08373	Up	3.27492	Up	2.47108	Up	2.20254	Up	expressed protein
LOC_Os09g27734	8.92326	Up	Inf	Up	8.07097	Up	7.12532	Up	expressed protein
LOC_Os09g27744	Inf	Up	9.04509	Up	6.67779	Up	6.85692	Up	expressed protein
LOC_Os09g28050	-2.96653	Down	-2.8558	Down	-1.95084	Down	-1.54016	Down	asparate aminotransferase, putative, expressed
LOC_Os09g28370	Inf	Up	Inf	Up	Inf	Up	8.14755	Up	retrotransposon protein, putative, unclassified, expressed
LOC_Os09g28420	Inf	Up	6.93773	Up	4.71121	Up	5.32534	Up	alpha-amylase precursor, putative, expressed
LOC_Os09g29270	Inf	Up	Inf	Up	8.18838	Up	Inf	Up	expressed protein
LOC_Os09g29540	6.97038	Up	7.41597	Up	7.77012	Up	Inf	Up	OsWAK82 - OsWAK receptor-like cytoplasmic kinase OsWAK-RLCK, expressed
LOC_Os09g29690	-1.72576	Down	-1.16696	Down	-2.41947	Down	-1.99278	Down	beta-expansin precursor, putative, expressed
LOC_Os09g29710	-2.03415	Down	-1.74766	Down	-2.24858	Down	-2.5686	Down	beta-expansin precursor, putative, expressed
LOC_Os09g29825	-1.32994	Down	-1.39156	Down	-1.16635	Down	-1.42097	Down	pentatricopeptide, putative, expressed
LOC_Os09g30130	-1.51424	Down	-1.91252	Down	-1.33456	Down	-1.13034	Down	CSLE6 - cellulose synthase-like family E, expressed
LOC_Os09g30418	1.90516	Up	2.25943	Up	2.52984	Up	1.44673	Up	heat shock protein, putative, expressed
LOC_Os09g32169	Inf	Up	10.4069	Up	9.14257	Up	11.3849	Up	expressed protein
LOC_Os09g32310	Inf	Up	Inf	Up	7.35049	Up	7.89925	Up	expressed protein
LOC_Os09g32410	2.29965	Up	Inf	Up	2.68568	Up	3.85571	Up	OsFBX333 - F-box domain containing protein, expressed
LOC_Os09g32570	1.22024	Up	2.1446	Up	-2.32474	Down	-1.85642	Down	alcohol dehydrogenase GroES-like domain containing protein, expressed
LOC_Os09g32910	Inf	Up	Inf	Up	Inf	Up	Inf	Up	OsFBX337 - F-box domain containing protein, expressed
LOC_Os09g32930	6.12252	Up	5.52772	Up	4.92635	Up	5.00536	Up	retrotransposon protein, putative, SINE subclass, expressed
LOC_Os09g33470	-4.89037	Down	-5.81996	Down	-4.0957	Down	-4.84499	Down	mitochondrial carrier protein, putative, expressed
LOC_Os09g33620	2.09062	Up	1.81158	Up	2.64348	Up	2.27362	Up	Leucine Rich Repeat domain containing protein, expressed
LOC_Os09g33720	3.42746	Up	3.82978	Up	4.60748	Up	5.69106	Up	protein transport protein Sec61, putative, expressed
LOC_Os09g33740	4.35712	Up	5.29868	Up	3.7827	Up	3.4525	Up	Zinc finger, ZZ type domain containing protein, expressed
LOC_Os09g33876	2.80545	Up	1.9848	Up	2.57687	Up	2.9666	Up	expressed protein
LOC_Os09g33940	4.44305	Up	2.8544	Up	3.27279	Up	3.06498	Up	expressed protein
LOC_Os09g34214	-3.20291	Down	-1.81639	Down	-3.67981	Down	-2.87271	Down	UDP-glucoronosyl and UDP-glucosyl transferase domain containing protein, expressed
LOC_Os09g35540	Inf	Up	6.7271	Up	Inf	Up	Inf	Up	expressed protein
LOC_Os09g35560	Inf	Down	Inf	Down	Inf	Down	-6.13578	Down	expressed protein
LOC_Os09g36230	2.29784	Up	1.81747	Up	2.18049	Up	2.01961	Up	PPR repeat containing protein, expressed
LOC_Os09g36420	Inf	Up	Inf	Up	7.57355	Up	9.15604	Up	hsp90 protein, expressed
LOC_Os09g36690	Inf	Up	8.2397	Up	Inf	Up	7.85868	Up	expressed protein
LOC_Os09g37310	5.20189	Up	4.26283	Up	5.2624	Up	3.36181	Up	retrotransposon protein, putative, unclassified, expressed
LOC_Os09g37690	-3.28362	Down	-3.1894	Down	-2.21546	Down	-1.52381	Down	flavin-containing monooxygenase family protein, putative, expressed
LOC_Os09g37830	3.96643	Up	Inf	Up	5.76249	Up	Inf	Up	expressed protein
LOC_Os09g37840	1.54658	Up	3.27586	Up	2.44858	Up	4.47327	Up	carbohydrate binding protein, putative, expressed
LOC_Os09g38740	1.31358	Up	1.31002	Up	1.52985	Up	1.07724	Up	expressed protein
LOC_Os09g38777	3.02357	Up	2.19523	Up	3.34972	Up	2.94863	Up	MOSC domain-containing protein, mitochondrial precursor, putative, expressed
LOC_Os09g38840	2.9382	Up	5.76133	Up	1.98254	Up	2.6536	Up	OsWAK90 - OsWAK receptor-like protein kinase, expressed
LOC_Os09g38850	5.71152	Up	5.05661	Up	3.92674	Up	3.91417	Up	OsWAK91 - OsWAK receptor-like protein kinase, expressed
LOC_Os09g38870	5.74707	Up	Inf	Up	4.85055	Up	6.37633	Up	expressed protein
LOC_Os09g38900	-6.79137	Down	-5.18491	Down	-3.89687	Down	-5.42495	Down	transposon protein, putative, unclassified, expressed
LOC_Os09g38910	2.37201	Up	2.64823	Up	1.33309	Up	1.52808	Up	OsWAK92 - OsWAK receptor-like protein kinase, expressed
LOC_Os09g38920	2.34077	Up	2.84748	Up	1.34039	Up	1.20399	Up	thiol protease SEN102 precursor, putative, expressed
LOC_Os09g39070	Inf	Up	Inf	Up	Inf	Up	Inf	Up	thiol protease SEN102 precursor, putative, expressed
LOC_Os09g39310	7.89114	Up	6.06541	Up	5.87292	Up	6.56563	Up	expressed protein
LOC_Os09g39330	Inf	Up	Inf	Up	Inf	Up	Inf	Up	retrotransposon protein, putative, unclassified, expressed
LOC_Os09g39530	3.52956	Up	2.08329	Up	3.06518	Up	2.01866	Up	Cupin domain containing protein, expressed
LOC_Os09g39850	2.40248	Up	1.77567	Up	2.71451	Up	1.69449	Up	AP2 domain containing protein, expressed
LOC_Os10g01470	2.33166	Up	1.14176	Up	1.80974	Up	1.51459	Up	homeobox associated leucine zipper, putative, expressed
LOC_Os10g01844	Inf	Up	Inf	Up	Inf	Up	Inf	Up	expressed protein
LOC_Os10g01920	3.42124	Up	1.69298	Up	6.46614	Up	2.65758	Up	transferase family protein, putative, expressed
LOC_Os10g02070	1.31369	Up	1.8317	Up	-1.75092	Down	-1.15042	Down	peroxidase precursor, putative, expressed
LOC_Os10g02210	-2.13064	Down	-3.57875	Down	-1.50262	Down	Inf	Down	peptide transporter PTR2, putative, expressed
LOC_Os10g02250	Inf	Up	Inf	Up	Inf	Up	Inf	Up	OsWAK95 - OsWAK receptor-like protein kinase, expressed
LOC_Os10g02270	Inf	Up	Inf	Up	7.13017	Up	6.03733	Up	expressed protein
LOC_Os10g02584	Inf	Up	Inf	Up	Inf	Up	4.0695	Up	GAGA-binding protein, putative, expressed
LOC_Os10g02840	Inf	Up	5.30614	Up	3.08044	Up	Inf	Up	O-methyltransferase, putative, expressed
LOC_Os10g03100	Inf	Up	Inf	Up	Inf	Up	10.6477	Up	Cf2/Cf5 disease resistance protein, putative, expressed
LOC_Os10g03230	3.04789	Up	3.60804	Up	3.08316	Up	3.49404	Up	expressed protein
LOC_Os10g03320	-4.45061	Down	-3.20942	Down	-4.35365	Down	-3.53452	Down	UDP-glucoronosyl and UDP-glucosyl transferase domain containing protein, expressed
LOC_Os10g03550	2.94914	Up	3.4565	Up	2.14145	Up	2.95974	Up	expressed protein
LOC_Os10g03570	2.64935	Up	4.36948	Up	4.0777	Up	5.88992	Up	RGH1A, putative, expressed
LOC_Os10g03600	Inf	Up	Inf	Up	8.8507	Up	7.43971	Up	OsFBX343 - F-box domain containing protein, expressed
LOC_Os10g03640	Inf	Down	Inf	Down	-6.47822	Down	Inf	Down	expressed protein
LOC_Os10g03669	Inf	Up	Inf	Up	7.50207	Up	8.85386	Up	expressed protein
LOC_Os10g03730	3.34217	Up	3.74151	Up	1.76135	Up	3.13677	Up	OsFBX347 - F-box domain containing protein, expressed
LOC_Os10g03740	5.49457	Up	3.41712	Up	3.94778	Up	5.45348	Up	OsFBX348 - F-box domain containing protein, expressed
LOC_Os10g03930	2.16595	Up	1.77338	Up	3.43839	Up	2.99717	Up	OsFBX355 - F-box domain containing protein, expressed
LOC_Os10g04020	-3.01866	Down	-2.49265	Down	-4.3116	Down	-3.17529	Down	OsFBX356 - F-box domain containing protein, expressed
LOC_Os10g04050	Inf	Up	10.4037	Up	Inf	Up	6.54639	Up	transposon protein, putative, CACTA, En/Spm sub-class, expressed
LOC_Os10g04090	Inf	Up	Inf	Up	Inf	Up	7.65243	Up	disease resistance RPP13-like protein 1, putative, expressed
LOC_Os10g04120	Inf	Up	Inf	Up	Inf	Up	5.91819	Up	powdery mildew resistance protein PM3b, putative, expressed
LOC_Os10g04130	Inf	Up	Inf	Up	7.34934	Up	6.95717	Up	expressed protein
LOC_Os10g04180	Inf	Up	Inf	Up	8.30576	Up	8.25961	Up	NB-ARC domain containing protein, expressed
LOC_Os10g04270	Inf	Up	11.3779	Up	7.81238	Up	8.92315	Up	jacalin-like lectin domain containing protein, expressed
LOC_Os10g04290	8.36169	Up	Inf	Up	6.42913	Up	Inf	Up	transposon protein, putative, CACTA, En/Spm sub-class, expressed
LOC_Os10g04342	10.2565	Up	Inf	Up	6.93215	Up	8.63315	Up	stripe rust resistance protein Yr10, putative, expressed
LOC_Os10g04590	1.06258	Up	1.52958	Up	1.48118	Up	1.35464	Up	OsFBX358 - F-box domain containing protein, expressed
LOC_Os10g04674	Inf	Up	9.78943	Up	6.13481	Up	8.47006	Up	disease resistance protein RPM1, putative, expressed
LOC_Os10g04690	6.49907	Up	Inf	Up	Inf	Up	Inf	Up	expressed protein
LOC_Os10g04700	4.86836	Up	6.93149	Up	6.09183	Up	4.80643	Up	OsFBX361 - F-box domain containing protein, expressed
LOC_Os10g04770	Inf	Up	6.25283	Up	7.40743	Up	7.69466	Up	expressed protein
LOC_Os10g04780	2.11276	Up	2.37844	Up	1.72511	Up	1.65261	Up	OsFBX363 - F-box domain containing protein, expressed
LOC_Os10g04800	Inf	Up	Inf	Up	1.90606	Up	4.73105	Up	expressed protein
LOC_Os10g05160	-5.99326	Down	Inf	Down	-8.29678	Down	-6.81769	Down	expressed protein
LOC_Os10g05290	Inf	Up	Inf	Up	Inf	Up	Inf	Up	tRNA/rRNA methyltransferase, putative, expressed
LOC_Os10g05680	2.21523	Up	1.97765	Up	1.41184	Up	1.2587	Up	expressed protein
LOC_Os10g05810	Inf	Down	Inf	Down	Inf	Down	-7.8096	Down	transposon protein, putative, Mutator sub-class, expressed
LOC_Os10g05890	Inf	Down	Inf	Down	Inf	Down	Inf	Down	expressed protein
LOC_Os10g06510	Inf	Up	Inf	Up	Inf	Up	Inf	Up	cyclin-dependent kinase G-1, putative, expressed
LOC_Os10g06630	2.59659	Up	2.60909	Up	2.2085	Up	1.64983	Up	peptidyl-prolyl cis-trans isomerase, putative, expressed
LOC_Os10g06710	2.8304	Up	2.65449	Up	3.20277	Up	2.24276	Up	amidase, putative, expressed
LOC_Os10g07080	Inf	Up	Inf	Up	Inf	Up	6.95447	Up	expressed protein
LOC_Os10g07150	Inf	Up	Inf	Up	Inf	Up	Inf	Up	transposon protein, putative, unclassified, expressed
LOC_Os10g07160	Inf	Up	Inf	Up	7.32917	Up	10.2182	Up	retrotransposon, putative, centromere-specific, expressed
LOC_Os10g07200	Inf	Up	8.08998	Up	7.4134	Up	6.75784	Up	hsp20/alpha crystallin family protein, putative, expressed
LOC_Os10g07470	2.11263	Up	2.78902	Up	2.34256	Up	2.05591	Up	ZOS10-01 - C2H2 zinc finger protein, expressed
LOC_Os10g07538	-1.7781	Down	-1.42875	Down	-1.78039	Down	-1.30164	Down	expressed protein
LOC_Os10g07546	Inf	Up	Inf	Up	Inf	Up	5.37677	Up	expressed protein
LOC_Os10g07556	-10.286	Down	-4.53376	Down	-6.06826	Down	-3.88617	Down	wall-associated receptor kinase-like 22 precursor, putative, expressed
LOC_Os10g08011	Inf	Up	Inf	Up	Inf	Up	7.0549	Up	expressed protein
LOC_Os10g08026	Inf	Up	2.28486	Up	3.15288	Up	1.37122	Up	lecithin:cholesterol acyltransferase, putative, expressed
LOC_Os10g08610	Inf	Up	Inf	Up	4.67903	Up	5.19312	Up	expressed protein
[truncated: 694 more rows]

## Sheet: Table S5
Table S5. GO enrichments of gene induced changes in YD6/NPB in response to irradiation
GO term	Ontology	Description	Gene number	Gene number in Background/Reference	P-value	FDR	Ratio (%)
GO:0031326	Biological Process	regulation of cellular biosynthetic process	23	1564	1.9e-06	0.00011	1.47059
GO:0019219	Biological Process	regulation of nucleobase, nucleoside, nucleotide and nucleic acid metabolic process	23	1520	1.2e-06	0.00011	1.51316
GO:0009889	Biological Process	regulation of biosynthetic process	23	1564	1.9e-06	0.00011	1.47059
GO:0051171	Biological Process	regulation of nitrogen compound metabolic process	23	1520	1.2e-06	0.00011	1.51316
GO:0010556	Biological Process	regulation of macromolecule biosynthetic process	23	1564	1.9e-06	0.00011	1.47059
GO:0031323	Biological Process	regulation of cellular metabolic process	23	1593	2.5e-06	0.00012	1.44382
GO:0045449	Biological Process	regulation of transcription	22	1513	3.9e-06	0.00012	1.45406
GO:0080090	Biological Process	regulation of primary metabolic process	23	1626	3.6e-06	0.00012	1.41451
GO:0060255	Biological Process	regulation of macromolecule metabolic process	23	1640	4.1e-06	0.00012	1.40244
GO:0006350	Biological Process	transcription	23	1629	3.7e-06	0.00012	1.41191
GO:0019222	Biological Process	regulation of metabolic process	23	1664	5.2e-06	0.00014	1.38221
GO:0010468	Biological Process	regulation of gene expression	22	1577	7.5e-06	0.00018	1.39505
GO:0050794	Biological Process	regulation of cellular process	24	1955	2.2e-05	0.00049	1.22762
GO:0050789	Biological Process	regulation of biological process	24	2027	4e-05	0.00071	1.18402
GO:0006281	Biological Process	DNA repair	6	121	3.6e-05	0.00071	4.95868
GO:0006974	Biological Process	response to DNA damage stimulus	6	122	3.8e-05	0.00071	4.91803
GO:0033554	Biological Process	cellular response to stress	6	126	4.5e-05	0.00076	4.7619
GO:0051716	Biological Process	cellular response to stimulus	6	132	5.7e-05	0.00092	4.54545
GO:0065007	Biological Process	biological regulation	24	2125	8.3e-05	0.0013	1.12941
GO:0010467	Biological Process	gene expression	25	2424	0.00024	0.0034	1.03135
GO:0016818	Molecular Function	hydrolase activity, acting on acid anhydrides, in phosphorus-containing anhydrides	17	759	2e-07	2e-05	2.23979
GO:0016817	Molecular Function	hydrolase activity, acting on acid anhydrides	17	764	2.2e-07	2e-05	2.22513
GO:0008094	Molecular Function	DNA-dependent ATPase activity	5	28	5.2e-07	2.6e-05	17.8571
GO:0017111	Molecular Function	nucleoside-triphosphatase activity	16	726	5.9e-07	2.6e-05	2.20386
GO:0016462	Molecular Function	pyrophosphatase activity	16	743	7.9e-07	2.8e-05	2.15343
GO:0042623	Molecular Function	ATPase activity, coupled	10	275	1.3e-06	3.8e-05	3.63636
GO:0016887	Molecular Function	ATPase activity	10	355	1.2e-05	0.00029	2.8169
GO:0004386	Molecular Function	helicase activity	6	165	0.00019	0.0041	3.63636

## Sheet: Table S6
Table S6. GO enrichments of gene reduced changes in YD6/NPB in response to irradiation
GO term	Ontology	Description	Gene number	Gene number in Background/Reference	P-value	FDR	Ratio (%)
GO:0071103	Biological Process	DNA conformation change	17	82	8.4e-21	2e-18	20.7317
GO:0034728	Biological Process	nucleosome organization	16	70	3.1e-20	2e-18	22.8571
GO:0031497	Biological Process	chromatin assembly	16	70	3.1e-20	2e-18	22.8571
GO:0065004	Biological Process	protein-DNA complex assembly	16	70	3.1e-20	2e-18	22.8571
GO:0006334	Biological Process	nucleosome assembly	16	70	3.1e-20	2e-18	22.8571
GO:0006323	Biological Process	DNA packaging	16	71	3.8e-20	2e-18	22.5352
GO:0034622	Biological Process	cellular macromolecular complex assembly	18	121	1.2e-19	5.3e-18	14.876
GO:0007018	Biological Process	microtubule-based movement	15	63	2.9e-19	1.2e-17	23.8095
GO:0034621	Biological Process	cellular macromolecular complex subunit organization	18	142	1.6e-18	5.5e-17	12.6761
GO:0006261	Biological Process	DNA-dependent DNA replication	11	17	2.5e-18	8e-17	64.7059
GO:0007017	Biological Process	microtubule-based process	15	79	5.7e-18	1.7e-16	18.9873
GO:0065003	Biological Process	macromolecular complex assembly	18	169	2.6e-17	7e-16	10.6509
GO:0022607	Biological Process	cellular component assembly	18	172	3.5e-17	8.7e-16	10.4651
GO:0043933	Biological Process	macromolecular complex subunit organization	18	190	1.8e-16	4.1e-15	9.47368
GO:0044085	Biological Process	cellular component biogenesis	18	239	7.3e-15	1.6e-13	7.53138
GO:0006270	Biological Process	DNA replication initiation	8	8	1.1e-14	2.1e-13	100
GO:0016043	Biological Process	cellular component organization	21	1240	8.5e-06	0.00016	1.69355
GO:0006996	Biological Process	organelle organization	19	1129	2.6e-05	0.00046	1.68291
GO:0006333	Biological Process	chromatin assembly or disassembly	16	982	0.00017	0.0029	1.62933
GO:0006325	Biological Process	chromatin organization	16	1018	0.00025	0.0041	1.57171
GO:0051276	Biological Process	chromosome organization	16	1024	0.00027	0.0041	1.5625
GO:0009987	Biological Process	cellular process	93	12839	0.00039	0.0057	0.724355
GO:0003777	Molecular Function	microtubule motor activity	14	55	2.1e-18	2.8e-16	25.4545
GO:0003774	Molecular Function	motor activity	14	69	3.3e-17	2.2e-15	20.2899
GO:0016462	Molecular Function	pyrophosphatase activity	23	743	5.9e-11	2.6e-09	3.09556
GO:0016818	Molecular Function	hydrolase activity, acting on acid anhydrides, in phosphorus-containing anhydrides	23	759	8.8e-11	2.7e-09	3.0303
GO:0016817	Molecular Function	hydrolase activity, acting on acid anhydrides	23	764	1e-10	2.7e-09	3.01047
GO:0017111	Molecular Function	nucleoside-triphosphatase activity	22	726	2.4e-10	5.3e-09	3.0303
GO:0032555	Molecular Function	purine ribonucleotide binding	47	3292	9.3e-10	1.6e-08	1.4277
GO:0032553	Molecular Function	ribonucleotide binding	47	3292	9.3e-10	1.6e-08	1.4277
GO:0005524	Molecular Function	ATP binding	44	3085	4.2e-09	5.6e-08	1.42626
GO:0017076	Molecular Function	purine nucleotide binding	47	3456	4.5e-09	5.6e-08	1.35995
GO:0032559	Molecular Function	adenyl ribonucleotide binding	44	3087	4.3e-09	5.6e-08	1.42533
GO:0030554	Molecular Function	adenyl nucleotide binding	44	3247	2e-08	2.1e-07	1.3551
GO:0001883	Molecular Function	purine nucleoside binding	44	3247	2e-08	2.1e-07	1.3551
GO:0001882	Molecular Function	nucleoside binding	44	3257	2.2e-08	2.1e-07	1.35094
GO:0000166	Molecular Function	nucleotide binding	47	3874	1.6e-07	1.4e-06	1.21322
GO:0004674	Molecular Function	protein serine/threonine kinase activity	18	1478	0.002	0.017	1.21786
GO:0004672	Molecular Function	protein kinase activity	18	1575	0.0039	0.031	1.14286
GO:0000786	Cellular Component	nucleosome	16	63	7.1e-21	3.1e-19	25.3968
GO:0032993	Cellular Component	protein-DNA complex	16	63	7.1e-21	3.1e-19	25.3968
GO:0043229	Cellular Component	intracellular organelle	40	2859	4.8e-08	1e-06	1.39909
GO:0043226	Cellular Component	organelle	40	2859	4.8e-08	1e-06	1.39909
GO:0005634	Cellular Component	nucleus	30	1884	2.5e-07	4.4e-06	1.59236
GO:0005694	Cellular Component	chromosome	21	1018	4e-07	5.7e-06	2.06287
GO:0044424	Cellular Component	intracellular part	41	3529	4.2e-06	4.5e-05	1.1618
GO:0044427	Cellular Component	chromosomal part	19	989	4.2e-06	4.5e-05	1.92113
GO:0032991	Cellular Component	macromolecular complex	21	1207	5.7e-06	5.4e-05	1.73985
GO:0043231	Cellular Component	intracellular membrane-bounded organelle	30	2296	1.4e-05	9.3e-05	1.30662
GO:0043232	Cellular Component	intracellular non-membrane-bounded organelle	23	1494	1.4e-05	9.3e-05	1.53949
GO:0005622	Cellular Component	intracellular	44	4116	1.4e-05	9.3e-05	1.069
GO:0043228	Cellular Component	non-membrane-bounded organelle	23	1494	1.4e-05	9.3e-05	1.53949
GO:0043227	Cellular Component	membrane-bounded organelle	30	2319	1.7e-05	0.0001	1.29366
GO:0044464	Cellular Component	cell part	55	5945	5.1e-05	0.00027	0.925147
GO:0005623	Cellular Component	cell	55	5945	5.1e-05	0.00027	0.925147
GO:0044422	Cellular Component	organelle part	21	1521	0.00016	0.00071	1.38067
GO:0000785	Cellular Component	chromatin	16	973	0.00015	0.00071	1.6444
GO:0044446	Cellular Component	intracellular organelle part	21	1521	0.00016	0.00071	1.38067

## Sheet: Table S7
Table S7. GO enrichments of gene opposite changes in YD6/NPB in response to irradiation
GO term	Ontology	Description	Gene number	Gene number in Background/Reference	P-value	FDR	Ratio (%)
GO:0055114	Biological Process	oxidation reduction	13	1351	5.7e-07	2.6e-05	0.96225
GO:0006950	Biological Process	response to stress	8	873	0.00017	0.0039	0.91638
GO:0050896	Biological Process	response to stimulus	8	1026	0.0005	0.0076	0.779727
GO:0005975	Biological Process	carbohydrate metabolic process	7	833	0.00075	0.0086	0.840336
GO:0016491	Molecular Function	oxidoreductase activity	14	1672	9.9e-07	4.1e-05	0.837321
GO:0004553	Molecular Function	hydrolase activity, hydrolyzing O-glycosyl compounds	7	424	1.2e-05	0.00025	1.65094
GO:0016798	Molecular Function	hydrolase activity, acting on glycosyl bonds	7	480	2.6e-05	0.00036	1.45833
GO:0005506	Molecular Function	iron ion binding	8	713	4.2e-05	0.00043	1.12202
GO:0043169	Molecular Function	cation binding	20	5696	0.0013	0.0087	0.351124
GO:0043167	Molecular Function	ion binding	20	5700	0.0013	0.0087	0.350877
GO:0020037	Molecular Function	heme binding	5	600	0.0047	0.026	0.833333
GO:0046906	Molecular Function	tetrapyrrole binding	5	608	0.005	0.026	0.822368

## Sheet: Table S8
Table S8. GO enrichments of gene induced changes in YD6/NPB in response to variety
GO term	Ontology	Description	Gene number	Gene number in Background/Reference	P-value	FDR	Ratio (%)
GO:0012501	Biological Process	programmed cell death	112	532	4e-50	1.4e-47	21.0526
GO:0006915	Biological Process	apoptosis	112	532	4e-50	1.4e-47	21.0526
GO:0016265	Biological Process	death	112	544	2.7e-49	4.7e-47	20.5882
GO:0008219	Biological Process	cell death	112	544	2.7e-49	4.7e-47	20.5882
GO:0006952	Biological Process	defense response	91	452	2.6e-39	3.6e-37	20.1327
GO:0006950	Biological Process	response to stress	109	873	2.7e-30	3.1e-28	12.4857
GO:0050896	Biological Process	response to stimulus	117	1026	2.6e-29	2.6e-27	11.4035
GO:0006468	Biological Process	protein amino acid phosphorylation	107	1570	6.1e-12	5.2e-10	6.81529
GO:0043687	Biological Process	post-translational protein modification	114	1815	1.3e-10	1e-08	6.28099
GO:0016310	Biological Process	phosphorylation	108	1695	2e-10	1.4e-08	6.37168
GO:0006796	Biological Process	phosphate metabolic process	111	1795	5.7e-10	3.3e-08	6.18384
GO:0006793	Biological Process	phosphorus metabolic process	111	1795	5.7e-10	3.3e-08	6.18384
GO:0006464	Biological Process	protein modification process	116	1929	1e-09	5.5e-08	6.01348
GO:0043412	Biological Process	macromolecule modification	117	1979	2.2e-09	1.1e-07	5.91208
GO:0044267	Biological Process	cellular protein metabolic process	148	2877	8.2e-08	3.8e-06	5.14425
GO:0005524	Molecular Function	ATP binding	250	3085	1.3e-40	4.8e-38	8.10373
GO:0032559	Molecular Function	adenyl ribonucleotide binding	250	3087	1.4e-40	4.8e-38	8.09848
GO:0030554	Molecular Function	adenyl nucleotide binding	254	3247	6.8e-39	1.2e-36	7.82261
GO:0001883	Molecular Function	purine nucleoside binding	254	3247	6.8e-39	1.2e-36	7.82261
GO:0001882	Molecular Function	nucleoside binding	254	3257	1.1e-38	1.5e-36	7.79859
GO:0032555	Molecular Function	purine ribonucleotide binding	253	3292	1.7e-37	1.7e-35	7.6853
GO:0032553	Molecular Function	ribonucleotide binding	253	3292	1.7e-37	1.7e-35	7.6853
GO:0017076	Molecular Function	purine nucleotide binding	257	3456	6.8e-36	5.9e-34	7.43634
GO:0000166	Molecular Function	nucleotide binding	268	3874	1.3e-32	1e-30	6.91791
GO:0004674	Molecular Function	protein serine/threonine kinase activity	104	1478	2.1e-12	1.5e-10	7.03654
GO:0004672	Molecular Function	protein kinase activity	107	1575	7.3e-12	4.6e-10	6.79365
GO:0016773	Molecular Function	phosphotransferase activity, alcohol group as acceptor	108	1726	5.4e-10	3.1e-08	6.25724
GO:0016301	Molecular Function	kinase activity	108	1750	1.1e-09	6e-08	6.17143
GO:0005509	Molecular Function	calcium ion binding	23	316	0.00066	0.033	7.27848
GO:0005515	Molecular Function	protein binding	111	2460	0.00072	0.034	4.5122
GO:0008066	Molecular Function	glutamate receptor activity	5	21	0.0013	0.04	23.8095
GO:0005230	Molecular Function	extracellular ligand-gated ion channel activity	5	21	0.0013	0.04	23.8095
GO:0005234	Molecular Function	extracellular-glutamate-gated ion channel activity	5	21	0.0013	0.04	23.8095
GO:0005231	Molecular Function	excitatory extracellular ligand-gated ion channel activity	5	21	0.0013	0.04	23.8095
GO:0015276	Molecular Function	ligand-gated ion channel activity	5	21	0.0013	0.04	23.8095
GO:0022834	Molecular Function	ligand-gated channel activity	5	21	0.0013	0.04	23.8095
GO:0004970	Molecular Function	ionotropic glutamate receptor activity	5	21	0.0013	0.04	23.8095

## Sheet: Table S9
Table S9. GO enrichments of gene reduced changes in YD6/NPB in response to variety
GO term	Ontology	Description	Gene number	Gene number in Background/Reference	P-value	FDR	Ratio (%)
GO:0016265	Biological Process	death	27	544	5.3e-09	5.8e-07	4.96324
GO:0012501	Biological Process	programmed cell death	27	532	3.4e-09	5.8e-07	5.07519
GO:0008219	Biological Process	cell death	27	544	5.3e-09	5.8e-07	4.96324
GO:0006915	Biological Process	apoptosis	27	532	3.4e-09	5.8e-07	5.07519
GO:0006952	Biological Process	defense response	24	452	1.2e-08	1e-06	5.30973
GO:0032196	Biological Process	transposition	6	45	4.4e-05	0.0027	13.3333
GO:0006313	Biological Process	transposition, DNA-mediated	6	45	4.4e-05	0.0027	13.3333
GO:0006468	Biological Process	protein amino acid phosphorylation	38	1570	0.00016	0.0087	2.42038
GO:0006310	Biological Process	DNA recombination	6	61	0.00021	0.0099	9.83607
GO:0006950	Biological Process	response to stress	24	873	0.00051	0.022	2.74914
GO:0016310	Biological Process	phosphorylation	38	1695	0.00069	0.027	2.24189
GO:0005524	Molecular Function	ATP binding	75	3085	3.9e-08	6.9e-06	2.43112
GO:0032559	Molecular Function	adenyl ribonucleotide binding	75	3087	4.1e-08	6.9e-06	2.42954
GO:0032555	Molecular Function	purine ribonucleotide binding	77	3292	1.2e-07	7.9e-06	2.339
GO:0032553	Molecular Function	ribonucleotide binding	77	3292	1.2e-07	7.9e-06	2.339
GO:0030554	Molecular Function	adenyl nucleotide binding	76	3247	1.5e-07	7.9e-06	2.34062
GO:0001883	Molecular Function	purine nucleoside binding	76	3247	1.5e-07	7.9e-06	2.34062
GO:0001882	Molecular Function	nucleoside binding	76	3257	1.6e-07	7.9e-06	2.33344
GO:0017076	Molecular Function	purine nucleotide binding	78	3456	4.1e-07	1.7e-05	2.25694
GO:0000166	Molecular Function	nucleotide binding	82	3874	2.5e-06	9.2e-05	2.11668
GO:0016758	Molecular Function	transferase activity, transferring hexosyl groups	19	489	3e-05	0.001	3.88548
GO:0004803	Molecular Function	transposase activity	6	45	4.4e-05	0.0014	13.3333
GO:0016757	Molecular Function	transferase activity, transferring glycosyl groups	20	595	0.00013	0.0036	3.36134
GO:0004672	Molecular Function	protein kinase activity	38	1575	0.00017	0.0045	2.4127
GO:0004674	Molecular Function	protein serine/threonine kinase activity	36	1478	0.00022	0.0052	2.43572
GO:0016773	Molecular Function	phosphotransferase activity, alcohol group as acceptor	39	1726	0.0005	0.011	2.25956
GO:0016301	Molecular Function	kinase activity	39	1750	0.00065	0.014	2.22857

## Sheet: Table S10
Table S10. GO enrichments of gene opposite changes in YD6/NPB in response to variety
GO term	Ontology	Description	Gene number	Gene number in Background/Reference	P-value	FDR	Ratio (%)
GO:0055114	Biological Process	oxidation reduction	30	1351	7.4e-10	2e-07	2.22058
GO:0006979	Biological Process	response to oxidative stress	9	174	1.8e-06	0.00024	5.17241
GO:0042221	Biological Process	response to chemical stimulus	9	301	0.00011	0.0079	2.99003
GO:0006950	Biological Process	response to stress	16	873	9.6e-05	0.0079	1.83276
GO:0050896	Biological Process	response to stimulus	16	1026	0.00056	0.031	1.55945
GO:0016491	Molecular Function	oxidoreductase activity	35	1672	1e-10	2.1e-08	2.0933
GO:0020037	Molecular Function	heme binding	20	600	1.1e-09	9.7e-08	3.33333
GO:0046906	Molecular Function	tetrapyrrole binding	20	608	1.4e-09	9.7e-08	3.28947
GO:0005506	Molecular Function	iron ion binding	21	713	3.4e-09	1.8e-07	2.9453
GO:0016684	Molecular Function	oxidoreductase activity, acting on peroxide as acceptor	9	181	2.4e-06	8.5e-05	4.97238
GO:0004601	Molecular Function	peroxidase activity	9	181	2.4e-06	8.5e-05	4.97238
GO:0016209	Molecular Function	antioxidant activity	9	203	5.8e-06	0.00018	4.4335
GO:0003824	Molecular Function	catalytic activity	97	12724	0.00062	0.017	0.762339
GO:0009055	Molecular Function	electron carrier activity	11	599	0.0012	0.029	1.83639
GO:0004497	Molecular Function	monooxygenase activity	9	458	0.0022	0.046	1.96507
GO:0030246	Molecular Function	carbohydrate binding	6	219	0.0025	0.048	2.73973
GO:0005576	Cellular Component	extracellular region	7	251	0.00099	0.041	2.78884

[truncated: 8 more sheets: Table S11, Table S12, Table S13, Table S14, Table S15, Table S16, Table S17, Table S18]
